# Supplementary material for: 2-(Morpholin-4-yl)-6-(1H-pyrrol-1-yl)­pyridine-3,5-dicarbonitrile
Source: Acta Crystallogr Sect E Struct Rep Online. 2012 Feb 29;68(Pt 3):o885–6. doi: 10.1107/S160053681200815X (PMC3297933; doi:10.1107/S160053681200815X)
Supplement: Supplementary file 1 [file e-68-0o885-sup1.cif]

##############################################################################
#                                                                            #
# This CIF contains the data in a paper accepted for publication in          #
# Acta Crystallographica Section E. It conforms to the requirements of       #
# Notes for Authors for Acta Crystallographica Section E, and has been       #
# peer reviewed under the auspices of the IUCr Commission on Journals.       #
#                                                                            #
# Full details of the Crystallographic Information File format               #
# are given in the paper "The Crystallographic Information File (CIF):       #
# a New Standard Archive File for Crystallography" by S. R. Hall, F. H.      #
# Allen and I. D. Brown [Acta Cryst. (1991), A47, 655-685].                  #
#                                                                            #
# The current version of the core CIF dictionary is obtainable from          #
# ftp://ftp.iucr.org/pub/cif_core.dic.                                       #
#                                                                            #
# Software is freely available for graphical display of the structure(s)     #
# in this CIF. For information consult the CIF software page                 #
# http://www.iucr.org/resources/cif/software.                                #
#                                                                            #
# This file may be used for bona fide research purposes within the           #
# scientific community so long as proper attribution is given to the journal # 
# article from which it was obtained.                                        #
#                                                                            #
##############################################################################
data_global
_audit_creation_method     'PLATON <TABLE ACC> option'
_journal_date_recd_electronic     2012-02-22
_journal_date_accepted     2012-02-23
_journal_name_full     'Acta Crystallographica, Section E'
_journal_year     2012
_journal_volume     68
_journal_issue      3
_journal_page_first     o885
_journal_page_last     o886
_journal_paper_category     QO
_journal_paper_doi     10.1107/S160053681200815X
_journal_coeditor_code     HG5182
_publ_contact_author_name
;
Mehmet Akkurt
;
_publ_contact_author_address
;
     Department of Physics
     Faculty of Sciences
     Erciyes University
     38039 Kayseri
     Turkey
;
_publ_contact_author_email     'akkurt@erciyes.edu.tr'
_publ_contact_author_fax     '+90-352-2076666 extra 33106'
_publ_contact_author_phone     '+90-352-2076666 extra 33106'
_publ_section_title
;
2-(Morpholin-4-yl)-6-(1<i>H</i>-pyrrol-1-yl)pyridine-3,5-dicarbonitrile
;
loop_
    _publ_author_name
    _publ_author_address
    'Horton, Peter N.'
;
School of Chemistry
University of Southampton
Highfield,
Southampton SO17 1BJ,
England
;
    'Mohamed, Shaaban K.'
;
Chemistry and Environmental Science Division
School of Science
Manchester Metropolitan University
England
;
    'Soliman, Ahmed M.'
;
Department of Chemistry
Faculty of Science
Sohag University
Sohag
Egypt
;
    'Abdel-Raheem, Eman M. M.'
;
Department of Chemistry
Faculty of Science
Sohag University
Sohag
Egypt
;
    'Akkurt, Mehmet'
;
     Department of Physics
     Faculty of Sciences
     Erciyes University
     38039 Kayseri
     Turkey
;
data_I
_chemical_name_systematic
;
2-(Morpholin-4-yl)-6-(1<i>H</i>-pyrrol-1-yl)pyridine-3,5-dicarbonitrile
;
_chemical_name_common     ?
_chemical_formula_moiety     'C15 H13 N5 O'
_chemical_formula_sum     'C15 H13 N5 O'
_chemical_formula_structural     ?
_chemical_formula_iupac     'C15 H13 N5 O'
_chemical_formula_weight     279.30
_chemical_melting_point     ?
_symmetry_cell_setting     triclinic
_symmetry_space_group_name_H-M     'P -1'
_symmetry_space_group_name_Hall     '-P 1'
loop_
    _symmetry_equiv_pos_site_id
    _symmetry_equiv_pos_as_xyz
    1 x,y,z
    2 -x,-y,-z
_cell_length_a     8.633(2)
_cell_length_b     8.763(3)
_cell_length_c     9.559(3)
_cell_angle_alpha     91.715(7)
_cell_angle_beta     108.110(8)
_cell_angle_gamma     100.572(7)
_cell_volume     672.7(4)
_cell_formula_units_Z     2
_cell_measurement_reflns_used     3872
_cell_measurement_theta_min     3.1
_cell_measurement_theta_max     27.5
_cell_measurement_temperature     120(2)
_cell_special_details
;
;
_exptl_crystal_description     'Cut Block'
_exptl_crystal_colour     Colourless
_exptl_crystal_size_max     0.52
_exptl_crystal_size_mid     0.44
_exptl_crystal_size_min     0.18
_exptl_crystal_size_rad     ?
_exptl_crystal_density_diffrn     1.379
_exptl_crystal_density_meas     ?
_exptl_crystal_density_method     'Not Measured'
_exptl_crystal_F_000     292
_exptl_absorpt_coefficient_mu     0.092
_exptl_absorpt_correction_type     multi-scan
_exptl_absorpt_process_details
;
(CrystalClear-SM Expert; Rigaku, 2011)
;
_exptl_absorpt_correction_T_min     0.953
_exptl_absorpt_correction_T_max     0.984
_exptl_special_details
;
Rigaku <i>CrystalClear</i>-SM Expert 2.0 r10
;
_diffrn_ambient_temperature     120(2)
_diffrn_radiation_type     MoK\a
_diffrn_radiation_wavelength     0.71073
_diffrn_radiation_monochromator     'Graphite Monochromator'
_diffrn_measurement_device_type
;
Rigaku R-AXIS conversion
;
_diffrn_measurement_device
;
Crystal Goniometer
;
_diffrn_measurement_method     'profile data from \w-scans'
_diffrn_detector_area_resol_mean     10.0000
_diffrn_reflns_number     8461
_diffrn_reflns_av_R_equivalents     0.0811
_diffrn_reflns_av_sigmaI/netI     0.0903
_diffrn_reflns_theta_min     3.10
_diffrn_reflns_theta_max     27.48
_diffrn_reflns_theta_full     27.48
_diffrn_measured_fraction_theta_max     0.992
_diffrn_measured_fraction_theta_full     0.992
_diffrn_reflns_limit_h_min     -11
_diffrn_reflns_limit_h_max     11
_diffrn_reflns_limit_k_min     -11
_diffrn_reflns_limit_k_max     11
_diffrn_reflns_limit_l_min     -12
_diffrn_reflns_limit_l_max     12
_diffrn_reflns_reduction_process
;
;
_diffrn_standards_number     ?
_diffrn_standards_interval_count     ?
_diffrn_standards_interval_time     ?
_diffrn_standards_decay_%     ?
_refine_special_details
;
Refinement on <i>F</i>^2^ for ALL reflections except those flagged by the user
for potential systematic errors. Weighted <i>R</i>-factors <i>wR</i> and all
goodnesses of fit <i>S</i> are based on <i>F</i>^2^, conventional
<i>R</i>-factors <i>R</i> are based on <i>F</i>, with <i>F</i> set to zero for
negative <i>F</i>^2^. The observed criterion of <i>F</i>^2^ > \s(<i>F</i>^2^)
is used only for calculating -<i>R</i>-factor-obs <i>etc</i>. and is not
relevant to the choice of reflections for refinement. <i>R</i>-factors based
on <i>F</i>^2^ are statistically about twice as large as those based on
<i>F</i>, and <i>R</i>-factors based on ALL data will be even larger.
;
_reflns_number_total     3067
_reflns_number_gt     1884
_reflns_threshold_expression     I>2\s(I)
_refine_ls_structure_factor_coef     Fsqd
_refine_ls_matrix_type     full
_refine_ls_R_factor_all     0.1119
_refine_ls_R_factor_gt     0.0746
_refine_ls_wR_factor_gt     0.1903
_refine_ls_wR_factor_ref     0.2245
_refine_ls_goodness_of_fit_ref     1.052
_refine_ls_restrained_S_all     1.052
_refine_ls_number_reflns     3067
_refine_ls_number_parameters     190
_refine_ls_number_restraints     0
_refine_ls_number_constraints     ?
_refine_ls_hydrogen_treatment     constr
_refine_ls_weighting_scheme     calc
_refine_ls_weighting_details
         'calc w=1/[\s^2^(Fo^2^)+(0.1134P)^2^]         where P=(Fo^2^+2Fc^2^)/3'
_atom_sites_solution_hydrogens     geom
_atom_sites_solution_primary     direct
_atom_sites_solution_secondary     difmap
_refine_ls_shift/su_max     0.000
_refine_ls_shift/su_mean     0.000
_refine_diff_density_max     0.347
_refine_diff_density_min     -0.387
_refine_ls_extinction_method     'none'
_refine_ls_abs_structure_details     ?
_refine_ls_abs_structure_Flack     .
loop_
    _atom_type_symbol
    _atom_type_description
    _atom_type_scat_dispersion_real
    _atom_type_scat_dispersion_imag
    _atom_type_scat_source
    C C 0.0033 0.0016 ' International Tables Vol C Tables 4.2.6.8 and 6.1.1.4'
    H H 0.0000 0.0000 ' International Tables Vol C Tables 4.2.6.8 and 6.1.1.4'
    N N 0.0061 0.0033 ' International Tables Vol C Tables 4.2.6.8 and 6.1.1.4'
    O O 0.0106 0.0060 ' International Tables Vol C Tables 4.2.6.8 and 6.1.1.4'
_computing_data_collection
;
CrystalClear-SM Expert (Rigaku, 2011)
;
_computing_cell_refinement
;
CrystalClear-SM Expert (Rigaku, 2011)
;
_computing_data_reduction
;
CrystalClear-SM Expert (Rigaku, 2011)
;
_computing_structure_solution     'SHELXS97 (Sheldrick, 2008)'
_computing_structure_refinement     'SHELXL97 (Sheldrick, 2008)'
_computing_molecular_graphics
                  'ORTEP-3 for Windows (Farrugia, 1997) and PLATON (Spek, 2009)'
_computing_publication_material
                                'WinGX (Farrugia, 1999) and PLATON (Spek, 2009)'
loop_
    _atom_site_type_symbol
    _atom_site_label
    _atom_site_fract_x
    _atom_site_fract_y
    _atom_site_fract_z
    _atom_site_U_iso_or_equiv
    _atom_site_thermal_displace_type
    _atom_site_calc_flag
    _atom_site_refinement_flags
    _atom_site_occupancy
    _atom_site_disorder_assembly
    _atom_site_disorder_group
    O O1 0.3867(2) 0.3040(2) -0.00807(19) 0.0420(6) Uani d . 1.000 . .
    N N1 0.4420(3) 0.2960(2) 0.4639(2) 0.0340(7) Uani d . 1.000 . .
    N N2 0.5601(3) 0.1672(2) 0.6628(2) 0.0343(7) Uani d . 1.000 . .
    N N3 0.3463(3) 0.4202(3) 0.2558(2) 0.0362(7) Uani d . 1.000 . .
    N N4 0.1904(3) -0.0380(3) 0.7594(2) 0.0435(8) Uani d . 1.000 . .
    N N5 -0.0679(3) 0.4902(3) 0.2845(3) 0.0481(9) Uani d . 1.000 . .
    C C1 0.4195(3) 0.2145(3) 0.5715(3) 0.0315(8) Uani d . 1.000 . .
    C C2 0.2626(3) 0.1732(3) 0.5944(3) 0.0332(8) Uani d . 1.000 . .
    C C3 0.1383(3) 0.2445(3) 0.5105(3) 0.0362(8) Uani d . 1.000 . .
    C C4 0.1611(3) 0.3373(3) 0.4010(3) 0.0341(8) Uani d . 1.000 . .
    C C5 0.3158(3) 0.3500(3) 0.3710(3) 0.0327(8) Uani d . 1.000 . .
    C C6 0.2270(3) 0.0584(3) 0.6897(3) 0.0368(8) Uani d . 1.000 . .
    C C7 0.0352(3) 0.4214(3) 0.3333(3) 0.0383(9) Uani d . 1.000 . .
    C C8 0.5972(3) 0.1465(3) 0.8128(3) 0.0363(8) Uani d . 1.000 . .
    C C9 0.7503(3) 0.1120(3) 0.8612(3) 0.0395(9) Uani d . 1.000 . .
    C C10 0.8110(3) 0.1098(3) 0.7379(3) 0.0405(9) Uani d . 1.000 . .
    C C11 0.6950(3) 0.1461(3) 0.6203(3) 0.0385(9) Uani d . 1.000 . .
    C C12 0.5130(3) 0.4356(3) 0.2379(3) 0.0366(8) Uani d . 1.000 . .
    C C13 0.5100(3) 0.3023(3) 0.1320(3) 0.0383(8) Uani d . 1.000 . .
    C C14 0.2248(3) 0.2914(3) 0.0054(3) 0.0389(9) Uani d . 1.000 . .
    C C15 0.2197(3) 0.4214(3) 0.1118(3) 0.0384(8) Uani d . 1.000 . .
    H H3 0.03690 0.22960 0.52830 0.0430 Uiso c R 1.000 . .
    H H8 0.52860 0.15490 0.86970 0.0440 Uiso c R 1.000 . .
    H H9 0.80610 0.09320 0.95720 0.0470 Uiso c R 1.000 . .
    H H10 0.91250 0.08720 0.73900 0.0490 Uiso c R 1.000 . .
    H H11 0.70370 0.15550 0.52630 0.0460 Uiso c R 1.000 . .
    H H12A 0.59600 0.43340 0.33300 0.0440 Uiso c R 1.000 . .
    H H12B 0.54200 0.53420 0.19960 0.0440 Uiso c R 1.000 . .
    H H13A 0.61850 0.31190 0.11930 0.0460 Uiso c R 1.000 . .
    H H13B 0.48530 0.20400 0.17250 0.0460 Uiso c R 1.000 . .
    H H14A 0.19270 0.19150 0.04040 0.0470 Uiso c R 1.000 . .
    H H14B 0.14510 0.29540 -0.09100 0.0470 Uiso c R 1.000 . .
    H H15A 0.24120 0.52120 0.07280 0.0460 Uiso c R 1.000 . .
    H H15B 0.11030 0.40650 0.12330 0.0460 Uiso c R 1.000 . .
loop_
    _atom_site_aniso_label
    _atom_site_aniso_U_11
    _atom_site_aniso_U_22
    _atom_site_aniso_U_33
    _atom_site_aniso_U_12
    _atom_site_aniso_U_13
    _atom_site_aniso_U_23
    O1 0.0463(11) 0.0543(12) 0.0264(9) 0.0118(9) 0.0128(9) -0.0030(8)
    N1 0.0395(12) 0.0407(12) 0.0237(11) 0.0128(10) 0.0107(10) -0.0010(9)
    N2 0.0386(12) 0.0425(12) 0.0267(11) 0.0155(10) 0.0137(10) 0.0010(9)
    N3 0.0412(12) 0.0444(13) 0.0252(11) 0.0124(10) 0.0120(10) 0.0022(9)
    N4 0.0461(13) 0.0517(15) 0.0361(13) 0.0124(12) 0.0164(11) 0.0070(11)
    N5 0.0503(14) 0.0567(16) 0.0453(15) 0.0213(13) 0.0207(12) 0.0065(12)
    C1 0.0359(13) 0.0348(14) 0.0255(12) 0.0098(11) 0.0110(11) -0.0015(10)
    C2 0.0389(14) 0.0374(14) 0.0261(13) 0.0102(12) 0.0133(11) -0.0007(10)
    C3 0.0390(14) 0.0423(15) 0.0292(13) 0.0117(12) 0.0123(12) -0.0044(11)
    C4 0.0366(14) 0.0396(14) 0.0269(13) 0.0115(12) 0.0095(12) -0.0009(11)
    C5 0.0391(14) 0.0356(14) 0.0241(12) 0.0082(12) 0.0111(11) -0.0015(10)
    C6 0.0383(14) 0.0463(16) 0.0282(13) 0.0149(13) 0.0112(12) -0.0025(11)
    C7 0.0435(15) 0.0468(16) 0.0297(14) 0.0150(14) 0.0158(13) 0.0028(12)
    C8 0.0464(15) 0.0375(14) 0.0277(13) 0.0108(12) 0.0145(12) 0.0028(10)
    C9 0.0452(15) 0.0417(16) 0.0298(14) 0.0131(13) 0.0071(12) 0.0012(11)
    C10 0.0390(14) 0.0489(17) 0.0372(15) 0.0154(13) 0.0134(13) 0.0055(12)
    C11 0.0400(14) 0.0492(17) 0.0314(14) 0.0169(13) 0.0143(12) 0.0010(11)
    C12 0.0412(14) 0.0439(15) 0.0245(12) 0.0082(12) 0.0107(12) 0.0016(11)
    C13 0.0403(14) 0.0460(16) 0.0298(13) 0.0114(13) 0.0119(12) 0.0004(11)
    C14 0.0425(15) 0.0460(16) 0.0290(14) 0.0110(13) 0.0117(12) 0.0009(11)
    C15 0.0456(15) 0.0459(15) 0.0252(13) 0.0155(13) 0.0101(12) 0.0030(11)
_geom_special_details
;
Bond distances, angles <i>etc</i>. have been calculated using the rounded
fractional coordinates. All su's are estimated from the variances of the
(full) variance-covariance matrix. The cell e.s.d.'s are taken into account in
the estimation of distances, angles and torsion angles
;
loop_
    _geom_bond_atom_site_label_1
    _geom_bond_atom_site_label_2
    _geom_bond_site_symmetry_1
    _geom_bond_site_symmetry_2
    _geom_bond_distance
    _geom_bond_publ_flag
    O1 C13 . . 1.431(3) no
    O1 C14 . . 1.428(3) no
    N1 C1 . . 1.313(3) no
    N1 C5 . . 1.346(4) no
    N2 C1 . . 1.398(4) no
    N2 C8 . . 1.394(3) no
    N2 C11 . . 1.387(4) no
    N3 C5 . . 1.350(3) no
    N3 C12 . . 1.484(4) no
    N3 C15 . . 1.469(3) no
    N4 C6 . . 1.151(4) no
    N5 C7 . . 1.153(4) no
    C1 C2 . . 1.422(4) no
    C2 C3 . . 1.388(4) no
    C2 C6 . . 1.432(4) no
    C3 C4 . . 1.384(4) no
    C4 C5 . . 1.437(4) no
    C4 C7 . . 1.424(4) no
    C8 C9 . . 1.352(4) no
    C9 C10 . . 1.432(4) no
    C10 C11 . . 1.344(4) no
    C12 C13 . . 1.514(4) no
    C14 C15 . . 1.520(4) no
    C3 H3 . . 0.9300 no
    C8 H8 . . 0.9300 no
    C9 H9 . . 0.9300 no
    C10 H10 . . 0.9300 no
    C11 H11 . . 0.9300 no
    C12 H12A . . 0.9700 no
    C12 H12B . . 0.9700 no
    C13 H13A . . 0.9700 no
    C13 H13B . . 0.9700 no
    C14 H14A . . 0.9700 no
    C14 H14B . . 0.9700 no
    C15 H15A . . 0.9700 no
    C15 H15B . . 0.9700 no
loop_
    _geom_angle_atom_site_label_1
    _geom_angle_atom_site_label_2
    _geom_angle_atom_site_label_3
    _geom_angle_site_symmetry_1
    _geom_angle_site_symmetry_2
    _geom_angle_site_symmetry_3
    _geom_angle
    _geom_angle_publ_flag
    C13 O1 C14 . . . 111.61(19) no
    C1 N1 C5 . . . 120.8(3) no
    C1 N2 C8 . . . 127.1(2) no
    C1 N2 C11 . . . 124.7(2) no
    C8 N2 C11 . . . 108.1(2) no
    C5 N3 C12 . . . 119.8(2) no
    C5 N3 C15 . . . 124.4(2) no
    C12 N3 C15 . . . 110.1(2) no
    N1 C1 N2 . . . 115.8(2) no
    N1 C1 C2 . . . 123.1(3) no
    N2 C1 C2 . . . 121.2(2) no
    C1 C2 C3 . . . 115.8(2) no
    C1 C2 C6 . . . 123.7(2) no
    C3 C2 C6 . . . 120.4(3) no
    C2 C3 C4 . . . 121.8(3) no
    C3 C4 C5 . . . 117.3(2) no
    C3 C4 C7 . . . 117.9(3) no
    C5 C4 C7 . . . 124.6(2) no
    N1 C5 N3 . . . 116.6(3) no
    N1 C5 C4 . . . 119.9(2) no
    N3 C5 C4 . . . 123.5(3) no
    N4 C6 C2 . . . 176.0(3) no
    N5 C7 C4 . . . 176.9(3) no
    N2 C8 C9 . . . 108.1(2) no
    C8 C9 C10 . . . 107.6(2) no
    C9 C10 C11 . . . 107.8(2) no
    N2 C11 C10 . . . 108.5(2) no
    N3 C12 C13 . . . 109.2(2) no
    O1 C13 C12 . . . 110.1(2) no
    O1 C14 C15 . . . 111.6(2) no
    N3 C15 C14 . . . 109.3(2) no
    C2 C3 H3 . . . 119.00 no
    C4 C3 H3 . . . 119.00 no
    N2 C8 H8 . . . 126.00 no
    C9 C8 H8 . . . 126.00 no
    C8 C9 H9 . . . 126.00 no
    C10 C9 H9 . . . 126.00 no
    C9 C10 H10 . . . 126.00 no
    C11 C10 H10 . . . 126.00 no
    N2 C11 H11 . . . 126.00 no
    C10 C11 H11 . . . 126.00 no
    N3 C12 H12A . . . 110.00 no
    N3 C12 H12B . . . 110.00 no
    C13 C12 H12A . . . 110.00 no
    C13 C12 H12B . . . 110.00 no
    H12A C12 H12B . . . 108.00 no
    O1 C13 H13A . . . 110.00 no
    O1 C13 H13B . . . 110.00 no
    C12 C13 H13A . . . 110.00 no
    C12 C13 H13B . . . 110.00 no
    H13A C13 H13B . . . 108.00 no
    O1 C14 H14A . . . 109.00 no
    O1 C14 H14B . . . 109.00 no
    C15 C14 H14A . . . 109.00 no
    C15 C14 H14B . . . 109.00 no
    H14A C14 H14B . . . 108.00 no
    N3 C15 H15A . . . 110.00 no
    N3 C15 H15B . . . 110.00 no
    C14 C15 H15A . . . 110.00 no
    C14 C15 H15B . . . 110.00 no
    H15A C15 H15B . . . 108.00 no
loop_
    _geom_torsion_atom_site_label_1
    _geom_torsion_atom_site_label_2
    _geom_torsion_atom_site_label_3
    _geom_torsion_atom_site_label_4
    _geom_torsion_site_symmetry_1
    _geom_torsion_site_symmetry_2
    _geom_torsion_site_symmetry_3
    _geom_torsion_site_symmetry_4
    _geom_torsion
    _geom_torsion_publ_flag
    C14 O1 C13 C12 . . . . -58.8(3) no
    C13 O1 C14 C15 . . . . 57.6(3) no
    C1 N1 C5 C4 . . . . 8.6(4) no
    C5 N1 C1 N2 . . . . -178.8(2) no
    C5 N1 C1 C2 . . . . 2.3(4) no
    C1 N1 C5 N3 . . . . -174.1(2) no
    C8 N2 C1 C2 . . . . -32.7(4) no
    C1 N2 C11 C10 . . . . 176.3(2) no
    C8 N2 C1 N1 . . . . 148.3(2) no
    C1 N2 C8 C9 . . . . -175.3(2) no
    C11 N2 C8 C9 . . . . -0.6(3) no
    C8 N2 C11 C10 . . . . 1.4(3) no
    C11 N2 C1 C2 . . . . 153.4(2) no
    C11 N2 C1 N1 . . . . -25.6(3) no
    C12 N3 C15 C14 . . . . 56.8(3) no
    C15 N3 C5 C4 . . . . -32.6(4) no
    C5 N3 C12 C13 . . . . 95.8(3) no
    C15 N3 C12 C13 . . . . -58.8(3) no
    C15 N3 C5 N1 . . . . 150.2(2) no
    C12 N3 C5 C4 . . . . 176.7(2) no
    C5 N3 C15 C14 . . . . -96.4(3) no
    C12 N3 C5 N1 . . . . -0.5(4) no
    N2 C1 C2 C6 . . . . -12.6(4) no
    N2 C1 C2 C3 . . . . 171.4(2) no
    N1 C1 C2 C3 . . . . -9.8(4) no
    N1 C1 C2 C6 . . . . 166.3(2) no
    C6 C2 C3 C4 . . . . -169.8(3) no
    C1 C2 C3 C4 . . . . 6.3(4) no
    C2 C3 C4 C7 . . . . -172.3(3) no
    C2 C3 C4 C5 . . . . 3.6(4) no
    C3 C4 C5 N1 . . . . -11.4(4) no
    C7 C4 C5 N3 . . . . -13.0(4) no
    C7 C4 C5 N1 . . . . 164.2(2) no
    C3 C4 C5 N3 . . . . 171.5(3) no
    N2 C8 C9 C10 . . . . -0.4(3) no
    C8 C9 C10 C11 . . . . 1.3(3) no
    C9 C10 C11 N2 . . . . -1.7(3) no
    N3 C12 C13 O1 . . . . 59.0(3) no
    O1 C14 C15 N3 . . . . -56.1(3) no
loop_
    _geom_hbond_atom_site_label_D
    _geom_hbond_atom_site_label_H
    _geom_hbond_atom_site_label_A
    _geom_hbond_site_symmetry_A
    _geom_hbond_distance_DH
    _geom_hbond_distance_HA
    _geom_hbond_distance_DA
    _geom_hbond_angle_DHA
    _geom_hbond_publ_flag
    C8 H8 O1 1_556 0.93 2.44 3.294(3) 152 yes
    C12 H12A N1 . 0.97 2.31 2.692(3) 103 no
    C12 H12B O1 2_665 0.97 2.51 3.397(3) 153 yes
    C12 H12A Cg3 2_666 0.97 2.92 3.429(3) 114 yes
_iucr_refine_instructions_details
;
TITL EM-103    P-1          R = 0.07
CELL  0.71073   8.6330   8.7630   9.5590   91.715  108.110  100.572
ZERR     2.00   0.0020   0.0030   0.0030    0.007    0.008    0.007
LATT   1
SFAC  C    H    N    O
UNIT  30   26   10   2
MERG   2
OMIT    -4.00 180.00
OMIT    -3  -2   1
OMIT    -4  -3   1
FMAP   2
PLAN    5
SIZE     0.18   0.44   0.52
ACTA
BOND
LIST   4
L.S.   13
WGHT    0.113400
FVAR       0.67248
C1    1    0.419510    0.214454    0.571451    11.00000    0.03591    0.03484 =
         0.02548   -0.00154    0.01101    0.00980
C2    1    0.262562    0.173177    0.594370    11.00000    0.03886    0.03738 =
         0.02607   -0.00066    0.01335    0.01017
C3    1    0.138320    0.244523    0.510452    11.00000    0.03896    0.04234 =
         0.02915   -0.00436    0.01233    0.01166
AFIX  43
H3    2    0.036888    0.229551    0.528268    11.00000   -1.20000
AFIX   0
C4    1    0.161141    0.337289    0.401041    11.00000    0.03659    0.03964 =
         0.02690   -0.00094    0.00945    0.01149
C5    1    0.315751    0.349989    0.370988    11.00000    0.03908    0.03560 =
         0.02414   -0.00150    0.01107    0.00820
C6    1    0.227019    0.058417    0.689698    11.00000    0.03826    0.04630 =
         0.02823   -0.00252    0.01118    0.01489
C7    1    0.035158    0.421369    0.333314    11.00000    0.04352    0.04677 =
         0.02966    0.00283    0.01578    0.01504
C8    1    0.597151    0.146473    0.812827    11.00000    0.04638    0.03750 =
         0.02772    0.00280    0.01449    0.01075
AFIX  43
H8    2    0.528550    0.154902    0.869653    11.00000   -1.20000
AFIX   0
C9    1    0.750294    0.112021    0.861199    11.00000    0.04518    0.04166 =
         0.02980    0.00120    0.00706    0.01313
AFIX  43
H9    2    0.806131    0.093192    0.957197    11.00000   -1.20000
AFIX   0
C10   1    0.810982    0.109765    0.737898    11.00000    0.03898    0.04887 =
         0.03716    0.00545    0.01340    0.01543
AFIX  43
H10   2    0.912479    0.087218    0.738987    11.00000   -1.20000
AFIX   0
C11   1    0.694965    0.146075    0.620315    11.00000    0.03998    0.04923 =
         0.03144    0.00103    0.01429    0.01685
AFIX  43
H11   2    0.703674    0.155484    0.526264    11.00000   -1.20000
AFIX   0
C12   1    0.512960    0.435565    0.237927    11.00000    0.04119    0.04387 =
         0.02451    0.00155    0.01066    0.00821
AFIX  23
H12A  2    0.595979    0.433401    0.332989    11.00000   -1.20000
H12B  2    0.542021    0.534235    0.199642    11.00000   -1.20000
AFIX   0
C13   1    0.510040    0.302271    0.132016    11.00000    0.04029    0.04604 =
         0.02979    0.00039    0.01194    0.01138
AFIX  23
H13A  2    0.618503    0.311921    0.119316    11.00000   -1.20000
H13B  2    0.485304    0.203970    0.172465    11.00000   -1.20000
AFIX   0
C14   1    0.224798    0.291363    0.005410    11.00000    0.04251    0.04601 =
         0.02905    0.00087    0.01175    0.01104
AFIX  23
H14A  2    0.192730    0.191465    0.040387    11.00000   -1.20000
H14B  2    0.145127    0.295433   -0.091025    11.00000   -1.20000
AFIX   0
C15   1    0.219720    0.421422    0.111804    11.00000    0.04559    0.04593 =
         0.02515    0.00305    0.01012    0.01551
AFIX  23
H15A  2    0.241231    0.521212    0.072828    11.00000   -1.20000
H15B  2    0.110316    0.406465    0.123252    11.00000   -1.20000
AFIX   0
N1    3    0.441992    0.296011    0.463899    11.00000    0.03947    0.04071 =
         0.02368   -0.00099    0.01073    0.01280
N2    3    0.560118    0.167150    0.662770    11.00000    0.03863    0.04246 =
         0.02672    0.00098    0.01366    0.01553
N3    3    0.346314    0.420200    0.255817    11.00000    0.04116    0.04436 =
         0.02519    0.00224    0.01205    0.01239
N4    3    0.190417   -0.038021    0.759363    11.00000    0.04606    0.05168 =
         0.03614    0.00699    0.01641    0.01242
N5    3   -0.067868    0.490161    0.284500    11.00000    0.05027    0.05671 =
         0.04531    0.00652    0.02071    0.02127
O1    4    0.386660    0.303989   -0.008068    11.00000    0.04630    0.05433 =
         0.02640   -0.00296    0.01283    0.01181
HKLF    4
REM  EM-103    P-1          R = 0.07
REM R1 =  0.0746 for   1884 Fo > 4sig(Fo)  and  0.1119 for all   3067 data
REM    190 parameters refined using      0 restraints
END
WGHT      0.1134      0.0000
REM Highest difference peak  0.347,  deepest hole -0.387,  1-sigma level  0.070
Q1    1   0.5767  0.2557  0.5415  11.00000  0.05    0.32
Q2    1   0.2849  0.4971  0.2833  11.00000  0.05    0.30
Q3    1   0.6750  0.1829  0.5035  11.00000  0.05    0.27
Q4    1   0.6007  0.3213  0.4412  11.00000  0.05    0.27
Q5    1   0.3966  0.1084  0.6778  11.00000  0.05    0.26
;
