# Supplementary material for: 2-(Morpholin-4-yl)-6-(1H-pyrrol-1-yl)­pyridine-3,5-dicarbonitrile
Source: Acta Crystallogr Sect E Struct Rep Online. 2012 Feb 29;68(Pt 3):o885–6. doi: 10.1107/S160053681200815X (PMC3297933; doi:10.1107/S160053681200815X)
Supplement: Supplementary file 2 [file e-68-0o885-Isup2.hkl]

# 
# h,k,l, Fc-squared, Fo-squared, sigma(Fo-squared) and status flag 
# 
data_I
_shelx_title ' EM-103    P-1          R = 0.07' 
_shelx_refln_list_code          4 
_shelx_F_calc_maximum      102.76 
_exptl_crystal_F_000       292.00 
_reflns_d_resolution_high  0.7700 
 
loop_ 
 _symmetry_equiv_pos_as_xyz 
 'x, y, z' 
 '-x, -y, -z' 
 
_cell_length_a     8.6330 
_cell_length_b     8.7630 
_cell_length_c     9.5590 
_cell_angle_alpha  91.715 
_cell_angle_beta  108.110 
_cell_angle_gamma 100.572 
 
_shelx_F_squared_multiplier     1.000 
 
loop_ 
 _refln_index_h 
 _refln_index_k 
 _refln_index_l 
 _refln_F_squared_calc 
 _refln_F_squared_meas 
 _refln_F_squared_sigma 
 _refln_observed_status 
   2   0   0      373.53      336.53     13.82 o 
   3   0   0      562.36      503.31     19.02 o 
   4   0   0       86.47       81.21      3.14 o 
   5   0   0      174.52      184.60     11.03 o 
   6   0   0        8.84        7.14      1.32 o 
   7   0   0        6.22        5.66      1.60 o 
   8   0   0        9.90       10.60      3.05 o 
   9   0   0        0.00       -1.60      2.18 o 
  10   0   0        0.11        0.51      1.88 o 
 -10   1   0       25.98       13.24      5.61 o 
  -9   1   0       16.59        9.76      2.99 o 
  -8   1   0        0.16       -0.03      0.74 o 
  -7   1   0       10.13        9.20      2.20 o 
  -6   1   0        9.63        9.38      1.68 o 
  -5   1   0       51.50       51.10      5.12 o 
  -4   1   0        3.16        2.94      0.66 o 
  -3   1   0       73.09       71.55      1.95 o 
  -2   1   0     1330.59     1242.44     47.37 o 
  -1   1   0     1698.17     1609.39     62.85 o 
   1   1   0     1642.38     1452.29     55.28 o 
   2   1   0     1408.72     1516.02     67.27 o 
   3   1   0      389.32      248.84     90.26 o 
   4   1   0       73.07       68.04      5.96 o 
   5   1   0      164.72      170.68      9.85 o 
   6   1   0       87.56       91.42      6.13 o 
   7   1   0       75.17       76.70     10.69 o 
   8   1   0       12.56       13.52      2.68 o 
   9   1   0        2.50        5.86      3.46 o 
  10   1   0        2.48        1.83      2.48 o 
 -10   2   0        3.04        3.28      3.46 o 
  -9   2   0       12.70       10.13      2.97 o 
  -8   2   0       13.53       10.24      2.46 o 
  -7   2   0      472.08      518.50     23.35 o 
  -6   2   0        0.79        2.15      0.85 o 
  -5   2   0        6.08        5.12      0.88 o 
  -4   2   0      392.20      395.92     12.75 o 
  -3   2   0        4.44        4.20      0.55 o 
  -2   2   0       17.87       14.35      0.82 o 
  -1   2   0      668.54      585.95     15.80 o 
   0   2   0      562.46      502.61     14.91 o 
   1   2   0     9900.75     9292.56    658.72 o 
   2   2   0      486.27      582.36     35.26 o 
   3   2   0      124.42      119.16      3.76 o 
   4   2   0        7.50        8.56      1.17 o 
   5   2   0       21.23       20.29      2.02 o 
   6   2   0       57.01       60.59      4.74 o 
   7   2   0       19.71       22.46      3.39 o 
   8   2   0        0.05        0.33      0.96 o 
   9   2   0        6.69       18.91      5.58 o 
 -10   3   0        8.79       12.79      5.69 o 
  -9   3   0       15.35        8.22      3.66 o 
  -8   3   0        5.20        4.37      1.82 o 
  -7   3   0        4.18        3.68      1.30 o 
  -6   3   0      327.97      333.81     11.35 o 
  -5   3   0       15.53       16.33      1.70 o 
  -4   3   0      194.28      187.32      4.96 o 
  -3   3   0      438.76      450.61     15.70 o 
  -2   3   0      123.79      129.00      4.53 o 
  -1   3   0      389.75      371.28      8.69 o 
   0   3   0       77.90       70.63      1.84 o 
   1   3   0      363.20      324.43     12.91 o 
   2   3   0       25.42       26.34      3.98 o 
   3   3   0        0.39        1.97      1.84 o 
   4   3   0      386.85      432.77     31.38 o 
   5   3   0       32.64       26.06     12.66 o 
   6   3   0       22.20       19.74      3.96 o 
   7   3   0       29.18       37.23      6.05 o 
   8   3   0       16.14       23.31      5.73 o 
   9   3   0        1.38        1.48      2.90 o 
 -10   4   0        0.00        4.30      4.06 o 
  -9   4   0        3.59        6.06      2.13 o 
  -8   4   0        1.81        1.26      1.24 o 
  -7   4   0       12.22       10.91      1.57 o 
  -6   4   0      109.82      115.74      6.99 o 
  -5   4   0       10.39        9.79      1.32 o 
  -4   4   0      191.33      206.96      9.98 o 
  -3   4   0        4.17        3.82      0.84 o 
  -2   4   0        6.95        7.91      1.12 o 
  -1   4   0      150.35      146.65      5.14 o 
   0   4   0      125.61      119.59      4.44 o 
   1   4   0       27.50       24.97      1.69 o 
   2   4   0      624.25      562.21     18.04 o 
   3   4   0      277.38      299.87     22.78 o 
   4   4   0        8.54        8.34      3.69 o 
   5   4   0        0.33        1.77      2.54 o 
   6   4   0        1.91        2.18      1.70 o 
   7   4   0        0.51       -1.92      2.65 o 
   8   4   0        2.31        5.93      4.09 o 
   9   4   0        1.35        2.34      4.78 o 
 -10   5   0       23.79       41.21     11.35 o 
  -9   5   0        8.22        8.85      2.69 o 
  -8   5   0        1.24        2.50      1.53 o 
  -7   5   0        1.03        0.62      0.88 o 
  -6   5   0       18.02       19.66      2.20 o 
  -5   5   0       27.27       19.17      2.46 o 
  -4   5   0       28.48       31.12      3.28 o 
  -3   5   0      214.01      243.10     12.90 o 
  -2   5   0       64.12       58.96      3.40 o 
  -1   5   0      103.01       92.18      4.29 o 
   0   5   0      113.08      105.93      4.45 o 
   1   5   0       43.08       39.67      2.98 o 
   2   5   0       59.21       59.46      3.61 o 
   3   5   0        0.07       -0.27      1.70 o 
   4   5   0        6.40        5.02      3.60 o 
   5   5   0       20.92       27.84      8.00 o 
   6   5   0        0.00        2.16      2.07 o 
   7   5   0       18.65       39.09      8.88 o 
   8   5   0        0.10        1.64      2.96 o 
  -9   6   0       20.82       39.96     11.17 o 
  -8   6   0       13.32       18.71      3.81 o 
  -7   6   0       41.57       52.17      6.09 o 
  -6   6   0       62.49       68.12      5.28 o 
  -5   6   0        2.38        2.59      1.19 o 
  -4   6   0        1.51        0.69      0.88 o 
  -3   6   0        0.03        0.79      0.85 o 
  -2   6   0        4.30        4.60      1.30 o 
  -1   6   0        5.60        6.37      1.66 o 
   0   6   0       15.21       13.07      2.46 o 
   1   6   0      148.31      155.54      7.27 o 
   2   6   0        5.76        3.24      1.02 o 
   3   6   0       16.33       26.67      7.78 o 
   4   6   0       17.02       24.57      8.29 o 
   5   6   0       11.10       16.19      4.98 o 
   6   6   0        0.15       -0.55      1.71 o 
   7   6   0       11.89       32.49      9.45 o 
  -9   7   0        1.77        4.25      7.03 o 
  -8   7   0       15.27       22.47      4.79 o 
  -7   7   0       37.21       28.08      4.69 o 
  -6   7   0        7.49        7.02      1.80 o 
  -5   7   0       12.81       11.63      2.52 o 
  -4   7   0       14.19        9.66      2.28 o 
  -3   7   0       58.30       60.12      4.97 o 
  -2   7   0        3.21        2.82      1.49 o 
  -1   7   0       42.91       43.56      3.93 o 
   0   7   0      163.15      161.95      7.34 o 
   1   7   0      188.54      187.62     10.57 o 
   2   7   0       16.74       14.11      2.42 o 
   3   7   0       29.13       46.44     12.21 o 
   4   7   0       12.22       22.09      6.24 o 
   5   7   0        0.07        5.82      6.08 o 
   6   7   0        0.54        5.55      6.66 o 
  -8   8   0       40.73       47.16      7.95 o 
  -7   8   0        0.03        2.69      1.68 o 
  -6   8   0       43.15       31.91      8.66 o 
  -5   8   0        1.37       -0.20      1.69 o 
  -4   8   0        5.56        5.65      2.05 o 
  -3   8   0        4.67        3.69      1.76 o 
  -2   8   0        0.62        1.21      1.32 o 
  -1   8   0       70.39       73.69      7.19 o 
   0   8   0       76.32       76.96     12.96 o 
   1   8   0       41.81       32.37      6.05 o 
   2   8   0       25.00       15.32      5.60 o 
   3   8   0       34.06       53.34     14.13 o 
   4   8   0       25.35       53.49     15.50 o 
   5   8   0       14.61       44.69     15.39 o 
  -8   9   0        0.83        3.12      2.98 o 
  -7   9   0        2.55        3.25      2.29 o 
  -6   9   0        0.17        3.12      2.28 o 
  -5   9   0       19.41       17.58      4.84 o 
  -4   9   0        0.30       -0.38      1.24 o 
  -3   9   0        8.51       11.80      3.32 o 
  -2   9   0       15.93       13.69      3.23 o 
  -1   9   0       35.77       41.68     10.08 o 
   0   9   0        0.01       -0.25      1.10 o 
   1   9   0       38.83       36.33     17.63 o 
   2   9   0       10.02       16.94      5.46 o 
   3   9   0        0.06        1.08      4.22 o 
   4   9   0        6.67       24.10     12.38 o 
  -6  10   0        5.34        8.05      3.51 o 
  -5  10   0        0.63        1.79      2.21 o 
  -4  10   0        5.48        7.46      3.77 o 
  -3  10   0       29.12       35.35      5.88 o 
  -2  10   0        4.28        5.26      3.68 o 
  -1  10   0        1.12       -1.23      1.83 o 
   0  10   0        0.02        0.67      1.80 o 
   1  10   0        0.22        0.85      1.57 o 
   2  10   0        6.02        8.73      8.29 o 
  -4  11   0        0.73       15.55      6.39 o 
  -3  11   0       19.51       22.48      7.49 o 
  -2  11   0       34.55       39.04     11.10 o 
  -1  11   0       11.25        8.07      3.67 o 
   0  11   0       11.38       12.19      8.46 o 
   0 -11   1        1.84       -0.65      1.49 o 
   1 -11   1        3.60        2.02      2.34 o 
   2 -11   1        7.34       20.61      7.34 o 
   3 -11   1        2.30        5.98      3.68 o 
   4 -11   1        4.17        4.83      4.56 o 
  -3 -10   1        1.92        2.08      5.40 o 
  -2 -10   1        0.35       -0.07      2.63 o 
  -1 -10   1        0.41        2.52      2.96 o 
   0 -10   1       64.60       90.87     30.68 o 
   1 -10   1        0.70        1.67      2.01 o 
   2 -10   1       54.70       66.12     10.80 o 
   3 -10   1        0.13        3.69      2.87 o 
   4 -10   1       32.53       42.95      8.06 o 
   5 -10   1        2.05        2.29      3.06 o 
   6 -10   1        3.37        4.26      3.49 o 
  -4  -9   1        4.27       13.84      9.22 o 
  -3  -9   1       21.16       46.08     14.57 o 
  -2  -9   1        4.11        2.88      1.44 o 
  -1  -9   1       87.01       88.87     15.44 o 
   0  -9   1       15.52        8.98      3.57 o 
   1  -9   1       34.09       35.59      5.83 o 
   2  -9   1      109.20      128.81     11.63 o 
   3  -9   1       39.74       38.48      6.36 o 
   4  -9   1        7.82        6.68      2.49 o 
   5  -9   1        5.93        4.10      2.42 o 
   6  -9   1      102.23      138.09     14.37 o 
   7  -9   1        8.06        8.22      3.81 o 
  -6  -8   1        1.74       -1.29      2.66 o 
  -5  -8   1       17.94       38.03     15.32 o 
  -4  -8   1        4.21        7.52      6.97 o 
  -3  -8   1       14.13       31.49     11.26 o 
  -2  -8   1        0.35        1.25      1.22 o 
  -1  -8   1        1.58        0.99      0.90 o 
   0  -8   1        0.21       -0.75      1.26 o 
   1  -8   1       19.91       21.77      3.65 o 
   2  -8   1        0.00        0.17      1.00 o 
   3  -8   1        4.63        3.29      1.73 o 
   4  -8   1       51.35       48.13      5.29 o 
   5  -8   1        4.02        3.96      1.86 o 
   6  -8   1        0.11       -0.99      1.41 o 
   7  -8   1        0.00        0.32      1.46 o 
   8  -8   1        0.04        5.60      5.33 o 
  -7  -7   1        5.49        5.59      5.40 o 
  -6  -7   1       18.31       13.57     14.57 o 
  -5  -7   1       34.65       64.37     16.14 o 
  -4  -7   1        1.15        1.00      3.21 o 
  -3  -7   1       39.92       53.80     12.76 o 
  -2  -7   1       46.03       46.29     18.39 o 
  -1  -7   1       65.13       66.75      5.10 o 
   0  -7   1      144.73      144.62     12.47 o 
   1  -7   1       24.68       21.26      3.07 o 
   2  -7   1       17.53       15.87      2.53 o 
   3  -7   1       94.64       97.88      6.63 o 
   4  -7   1        1.54        1.49      1.23 o 
   5  -7   1        1.00        1.72      1.30 o 
   6  -7   1        2.65        4.15      1.87 o 
   7  -7   1       43.02       57.35      6.90 o 
   8  -7   1        4.33        7.21      5.50 o 
   9  -7   1        1.69        9.93      6.70 o 
  -7  -6   1        0.02        0.51      2.28 o 
  -6  -6   1        0.44        0.48      1.44 o 
  -5  -6   1        3.88        6.10      4.86 o 
  -4  -6   1      113.62      142.56     14.46 o 
  -3  -6   1        2.50        1.70      2.74 o 
  -2  -6   1       69.76       65.12      4.14 o 
  -1  -6   1       88.54      100.37      5.98 o 
   0  -6   1        4.82        5.13      1.29 o 
   1  -6   1        0.81        0.98      0.80 o 
   2  -6   1       47.08       54.45      3.92 o 
   3  -6   1        0.01        0.73      0.79 o 
   4  -6   1        4.80        3.80      1.30 o 
   5  -6   1      113.13      116.30      6.43 o 
   6  -6   1       45.32       52.38      7.68 o 
   7  -6   1        8.73       10.03      2.62 o 
   8  -6   1        7.28        8.19      2.62 o 
   9  -6   1        4.87       17.21      7.57 o 
  -8  -5   1       19.43       41.29      9.85 o 
  -7  -5   1        1.41        2.28      2.81 o 
  -6  -5   1        5.05        6.95      2.94 o 
  -5  -5   1        0.00        1.24      2.72 o 
  -4  -5   1       41.66       44.20      6.28 o 
  -3  -5   1       67.94       83.92     11.32 o 
  -2  -5   1       10.20        8.59      1.40 o 
  -1  -5   1       23.20       24.78      2.09 o 
   0  -5   1       34.91       25.51      2.44 o 
   1  -5   1        7.98        4.99      1.04 o 
   2  -5   1       82.17       84.62      4.02 o 
   3  -5   1      463.62      461.14     16.53 o 
   4  -5   1       51.85       49.88      3.84 o 
   5  -5   1        8.54        5.92      1.39 o 
   6  -5   1       10.56        7.52      1.46 o 
   7  -5   1       11.02       12.49      3.19 o 
   8  -5   1       17.87       24.07      3.35 o 
   9  -5   1        0.41       -0.86      5.79 o 
  -9  -4   1        0.04        4.36      5.80 o 
  -8  -4   1       46.10       95.26     13.21 o 
  -7  -4   1       53.76       81.02     10.67 o 
  -6  -4   1       24.78       30.77      6.08 o 
  -5  -4   1       10.66       12.69      2.81 o 
  -4  -4   1        2.82        6.59      3.49 o 
  -3  -4   1       30.66       24.70      5.20 o 
  -2  -4   1        1.87        0.55      1.37 o 
  -1  -4   1     1465.32     1399.23     45.52 o 
   0  -4   1        0.11        0.28      0.51 o 
   1  -4   1      205.81      185.50     13.96 o 
   2  -4   1       81.09       76.51      5.75 o 
   3  -4   1       73.47       63.04      3.90 o 
   4  -4   1        6.96        6.42      0.94 o 
   5  -4   1        3.15        3.39      0.80 o 
   6  -4   1      204.68      269.07     21.82 o 
   7  -4   1       21.83       29.37      4.36 o 
   8  -4   1        4.21        5.63      1.76 o 
   9  -4   1       18.75       30.74      8.45 o 
  10  -4   1        3.61        8.34      5.27 o 
  -9  -3   1        0.42       -0.81      2.38 o 
  -8  -3   1        2.53        1.98      2.45 o 
  -7  -3   1       19.49       28.72      5.15 o 
  -6  -3   1       22.52       30.14      6.35 o 
  -5  -3   1        0.44        0.42      1.66 o 
  -2  -3   1      231.08      221.72     13.58 o 
  -1  -3   1      295.92      254.86     10.21 o 
   0  -3   1      828.36      776.04     20.62 o 
   1  -3   1        2.28        1.32      0.49 o 
   2  -3   1       16.77       12.23      1.22 o 
   3  -3   1      447.33      465.22     10.83 o 
   4  -3   1      590.18      537.01     15.70 o 
   5  -3   1        0.01        0.28      0.39 o 
   6  -3   1       21.45       22.29      1.80 o 
   7  -3   1        2.26        2.78      1.01 o 
   8  -3   1        2.34        2.16      1.12 o 
   9  -3   1       15.03       12.29      5.43 o 
  10  -3   1        8.44       18.93      8.76 o 
 -10  -2   1        1.32        2.19      4.73 o 
  -9  -2   1       24.69       42.64      8.14 o 
  -8  -2   1        2.82        0.50      2.17 o 
  -7  -2   1        8.68        5.51      3.08 o 
  -6  -2   1       46.67       40.08     11.53 o 
  -5  -2   1       10.45        8.55      1.23 o 
  -4  -2   1       61.28       50.14      7.50 o 
  -1  -2   1      397.15      354.89     10.61 o 
   0  -2   1     6022.17     5675.90    267.11 o 
   1  -2   1      427.61      416.10     14.19 o 
   2  -2   1      191.35      197.43      3.70 o 
   3  -2   1       20.80       20.46      0.83 o 
   4  -2   1       99.61      110.93      6.27 o 
   5  -2   1       15.97       21.74      3.17 o 
   6  -2   1      123.92      108.66      5.19 o 
   7  -2   1      656.81      617.69     24.83 o 
   8  -2   1        7.42        4.86      1.63 o 
   9  -2   1        7.34        7.02      2.15 o 
  10  -2   1        7.76        8.60      5.84 o 
 -10  -1   1       13.35       21.24      6.03 o 
  -9  -1   1        2.00        3.08      2.06 o 
  -8  -1   1       24.24       22.86      5.58 o 
  -7  -1   1        8.97        8.35      2.13 o 
  -6  -1   1        3.23        3.12      0.99 o 
  -5  -1   1        5.85        4.95      1.08 o 
  -4  -1   1       62.44       60.17      4.58 o 
  -3  -1   1      926.86      748.27     18.64 o 
  -2  -1   1      600.83      629.80     17.01 o 
  -1  -1   1      142.42       44.53      1.90 o 
   0  -1   1      246.14      185.66      4.78 o 
   1  -1   1      451.60      439.92     12.12 o 
   2  -1   1      356.78      262.08      8.23 o 
   3  -1   1      672.46      604.82     28.90 o 
   4  -1   1        1.84        1.71      0.58 o 
   5  -1   1      357.80      340.48     11.07 o 
   6  -1   1      901.56      843.27     30.36 o 
   7  -1   1       20.78       14.40      2.36 o 
   8  -1   1       30.85       23.46      4.59 o 
   9  -1   1        5.08        2.99      1.82 o 
  10  -1   1        0.83        5.40      4.33 o 
 -10   0   1       46.89       83.12     20.52 o 
  -9   0   1        6.25        5.83      2.45 o 
  -8   0   1      129.05      141.81     25.82 o 
  -7   0   1      109.88      103.78      9.90 o 
  -6   0   1       10.78       11.40      1.86 o 
  -5   0   1        9.68        7.67      3.34 o 
  -4   0   1       69.98       66.54      2.68 o 
  -3   0   1        7.86        6.95      0.67 o 
  -2   0   1     1346.82     1348.39     71.11 o 
   1   0   1     1326.32     1207.17     32.45 o 
   2   0   1      196.08      216.30     11.29 o 
   3   0   1       46.68       47.82      2.40 o 
   4   0   1        5.45        4.37      0.83 o 
   5   0   1      201.15      175.57     10.01 o 
   6   0   1        0.93        0.53      1.02 o 
   7   0   1      305.00      351.15     23.52 o 
   8   0   1       27.68       30.73      3.99 o 
   9   0   1        0.17        2.14      1.59 o 
  10   0   1        0.15        0.55      2.23 o 
 -10   1   1       29.14       21.82      5.30 o 
  -9   1   1       21.99       19.37      4.89 o 
  -8   1   1       40.82       38.19      4.48 o 
  -7   1   1       12.97        8.46      3.65 o 
  -6   1   1       48.07       54.51      5.71 o 
  -5   1   1      149.06      161.67      6.15 o 
  -4   1   1        0.14        0.24      0.41 o 
  -3   1   1      238.24      242.65      5.53 o 
  -2   1   1      162.86      147.87      9.56 o 
  -1   1   1      456.73      459.33     22.81 o 
   0   1   1       14.77       16.22      0.65 o 
   1   1   1      912.16      940.11     48.29 o 
   2   1   1       70.44       76.07      4.00 o 
   3   1   1       20.31       24.47      1.61 o 
   4   1   1       59.28       60.55      4.30 o 
   5   1   1        0.95        2.78      1.08 o 
   6   1   1      101.82      106.17      5.50 o 
   7   1   1      104.02      115.97     12.14 o 
   8   1   1        0.00       -0.51      1.96 o 
   9   1   1        5.98        6.96      4.10 o 
 -10   2   1        3.76        2.44      2.25 o 
  -9   2   1       19.14       22.00      4.22 o 
  -8   2   1        9.91        5.06      1.80 o 
  -7   2   1      435.26      503.75     34.09 o 
  -6   2   1      125.87      134.63      6.82 o 
  -5   2   1      185.01      194.13      7.23 o 
  -4   2   1      433.79      436.10     16.17 o 
  -3   2   1       13.37       10.44      0.93 o 
  -2   2   1      443.21      456.17      9.97 o 
  -1   2   1     2191.39     2177.41     68.31 o 
   0   2   1    10559.62    11091.54    624.29 o 
   1   2   1        8.89        8.78      0.79 o 
   2   2   1        0.64        2.53      0.66 o 
   3   2   1       87.31      100.90      3.80 o 
   4   2   1       34.35       39.71      2.77 o 
   5   2   1       29.66       28.93      2.99 o 
   6   2   1       39.39       42.66      3.79 o 
   7   2   1        0.01       -0.25      1.02 o 
   8   2   1       27.41       29.30      8.65 o 
   9   2   1        1.10        4.77      3.66 o 
 -10   3   1        7.37        6.84      3.28 o 
  -9   3   1        2.72        1.96      1.23 o 
  -8   3   1       29.15       32.05      3.89 o 
  -7   3   1        6.71        7.21      1.75 o 
  -6   3   1      575.51      626.83     28.28 o 
  -5   3   1        0.05        0.05      0.46 o 
  -4   3   1      318.68      292.78      8.50 o 
  -3   3   1      183.68      188.62      8.57 o 
  -2   3   1        2.63        2.38      0.69 o 
  -1   3   1      463.19      432.25     10.69 o 
   0   3   1       14.50       11.93      1.36 o 
   1   3   1        3.91        3.00      0.62 o 
   2   3   1      227.61      285.01     22.60 o 
   3   3   1      104.57      136.58     20.55 o 
   4   3   1        4.07        6.32      1.08 o 
   5   3   1       11.10        7.92      2.03 o 
   6   3   1        0.09        1.07      0.66 o 
   7   3   1        0.83        1.41      0.65 o 
   8   3   1        1.03        2.56      2.52 o 
   9   3   1        0.87        0.97      2.31 o 
 -10   4   1        0.22        4.39      3.23 o 
  -9   4   1       36.23       41.02      4.62 o 
  -8   4   1       36.65       48.91      6.70 o 
  -7   4   1      654.63      767.70     39.60 o 
  -6   4   1      128.48      126.90      6.54 o 
  -5   4   1       61.07       68.65      3.91 o 
  -4   4   1      242.64      252.12     15.34 o 
  -3   4   1      113.52      115.54      6.91 o 
  -2   4   1      223.48      225.63      7.84 o 
  -1   4   1      491.15      463.65     12.34 o 
   0   4   1        0.00        0.39      0.58 o 
   1   4   1     1076.41     1024.13     31.70 o 
   2   4   1        6.63        7.46      1.40 o 
   3   4   1       95.56      129.50      9.64 o 
   4   4   1        1.54        0.31      1.64 o 
   5   4   1        0.53        2.03      2.70 o 
   6   4   1        3.77        2.63      2.28 o 
   7   4   1        0.06        0.41      1.82 o 
   8   4   1        0.20        0.46      1.64 o 
 -10   5   1        5.79        7.54      3.68 o 
  -9   5   1       38.74       55.31     12.33 o 
  -8   5   1       57.36       83.99     10.40 o 
  -7   5   1        6.62        7.85      2.28 o 
  -6   5   1      106.59      123.09      9.28 o 
  -5   5   1       25.46       37.51      3.98 o 
  -4   5   1       56.01       56.53      3.62 o 
  -3   5   1        2.11        4.61      1.05 o 
  -2   5   1       18.81       20.48      3.36 o 
  -1   5   1      181.78      155.39      6.39 o 
   0   5   1     1045.12     1002.68     32.03 o 
   1   5   1      140.04      148.23      5.59 o 
   2   5   1        0.64        0.57      0.52 o 
   3   5   1        5.43        2.74      3.42 o 
   4   5   1       75.67       97.87     15.46 o 
   5   5   1       12.46       20.45      7.39 o 
   6   5   1        0.01        0.49      2.81 o 
   7   5   1        0.54        6.09      6.04 o 
   8   5   1        0.22        1.82      3.14 o 
 -10   6   1        0.59        4.54      5.27 o 
  -9   6   1        0.12        0.07      1.11 o 
  -8   6   1       64.02       94.48      7.41 o 
  -7   6   1        1.03        0.12      1.00 o 
  -6   6   1      186.88      212.29     10.43 o 
  -5   6   1        0.96        0.68      1.10 o 
  -4   6   1      144.59      147.18      8.21 o 
  -3   6   1        9.92       10.01      1.96 o 
  -2   6   1      196.67      214.39      9.59 o 
  -1   6   1      172.07      166.10      7.60 o 
   0   6   1       45.09       36.07      3.05 o 
   1   6   1       47.53       45.76      4.24 o 
   2   6   1      295.86      270.90     17.18 o 
   3   6   1       16.80       20.01      6.94 o 
   4   6   1       11.62       14.13      6.99 o 
   5   6   1        2.25        9.29      6.37 o 
   6   6   1       24.44       45.15     14.53 o 
   7   6   1        9.09       20.94      6.24 o 
  -9   7   1        2.88        6.72      3.42 o 
  -8   7   1       22.49       20.40      4.02 o 
  -7   7   1       14.47       22.34      3.56 o 
  -6   7   1        0.68       -0.86      1.16 o 
  -5   7   1       63.35       59.47      5.98 o 
  -4   7   1        3.94        4.32      1.78 o 
  -3   7   1      131.94      150.65      9.09 o 
  -2   7   1       22.48       21.64      2.63 o 
  -1   7   1       16.04       17.83      2.29 o 
   0   7   1       22.26       20.27      2.34 o 
   1   7   1      113.52      115.37      9.60 o 
   2   7   1        0.69        0.94      0.83 o 
   3   7   1        6.83        9.27      5.86 o 
   4   7   1        0.89        5.88      3.52 o 
   5   7   1        0.58        2.83      4.62 o 
   6   7   1       31.87       71.09     12.87 o 
  -9   8   1        2.47       -0.01      2.89 o 
  -8   8   1        7.19        5.80      2.90 o 
  -7   8   1       28.11       26.25      5.58 o 
  -6   8   1       47.58       42.94      6.98 o 
  -5   8   1       12.56       12.08      3.34 o 
  -4   8   1       19.71       16.34      3.46 o 
  -3   8   1       15.04       10.79      2.69 o 
  -2   8   1        0.00        0.16      1.15 o 
  -1   8   1       50.88       44.10      5.04 o 
   0   8   1        5.03        2.45      1.32 o 
   1   8   1      110.90      105.50     21.40 o 
   2   8   1        2.54        2.18      1.50 o 
   3   8   1       40.39       82.52     19.77 o 
   4   8   1       11.33       31.33     12.78 o 
   5   8   1        0.62        9.69      8.78 o 
  -8   9   1        3.57        3.73      3.49 o 
  -7   9   1        2.38        3.36      2.65 o 
  -6   9   1        0.02       -0.10      1.50 o 
  -5   9   1        2.56        0.87      1.95 o 
  -4   9   1       60.32       59.79      7.26 o 
  -3   9   1        5.75        4.33      2.40 o 
  -2   9   1       29.97       30.75      5.28 o 
  -1   9   1        3.61        2.88      1.94 o 
   0   9   1       10.44        7.01      4.01 o 
   1   9   1       29.82       27.95     13.79 o 
   2   9   1        0.62       12.91      8.23 o 
   3   9   1       16.78       51.37     17.42 o 
   4   9   1        1.83        4.00      6.59 o 
  -7  10   1        1.59        4.24      3.31 o 
  -6  10   1       10.03        8.67      4.41 o 
  -5  10   1        1.60        1.60      2.28 o 
  -4  10   1        4.70        7.03      4.38 o 
  -3  10   1       41.29       52.72      7.87 o 
  -2  10   1        3.55        3.52      2.18 o 
  -1  10   1        3.13        6.07      3.41 o 
   0  10   1        0.09        0.58      1.56 o 
   1  10   1        2.73        3.76      6.08 o 
   2  10   1       21.84       51.15     19.57 o 
  -4  11   1        0.26        6.56      3.61 o 
  -3  11   1        0.68        5.94      3.00 o 
  -2  11   1        8.12        8.69      3.97 o 
  -1  11   1       10.74       17.70     10.62 o 
   0 -11   2        1.17       -2.25      2.90 o 
   1 -11   2       11.77       10.39      3.89 o 
   2 -11   2        0.57        2.89      2.70 o 
   3 -11   2        4.95        6.94      3.79 o 
  -3 -10   2        2.91        5.86      6.74 o 
  -2 -10   2        0.03        0.91      3.29 o 
  -1 -10   2        7.88       13.30      5.63 o 
   0 -10   2        0.80        0.77      2.08 o 
   1 -10   2       53.07       67.96     18.22 o 
   2 -10   2        9.83       10.14      3.76 o 
   3 -10   2        0.07        4.24      2.87 o 
   4 -10   2       26.90       25.95      6.30 o 
   5 -10   2        7.03        7.03      4.28 o 
   6 -10   2        0.06        1.98      3.48 o 
  -5  -9   2       18.12       28.59     28.08 o 
  -4  -9   2       28.60       60.21     18.91 o 
  -3  -9   2        8.39       18.29     10.06 o 
  -2  -9   2        7.93        8.48      6.56 o 
  -1  -9   2        2.05        3.78      2.51 o 
   0  -9   2       12.03        8.31      3.49 o 
   1  -9   2       41.55       33.75      5.10 o 
   2  -9   2       61.25       67.39      7.90 o 
   3  -9   2        2.24        2.68      2.23 o 
   4  -9   2        1.24        0.81      1.91 o 
   5  -9   2       25.04       27.56      5.74 o 
   6  -9   2        1.94        1.59      2.39 o 
   7  -9   2       22.06       16.94      8.78 o 
  -6  -8   2       13.82        9.68     11.45 o 
  -5  -8   2       38.83       36.96     32.75 o 
  -4  -8   2       28.69       49.91     14.79 o 
  -3  -8   2        6.28       11.39      6.83 o 
  -2  -8   2       12.61        8.31      2.69 o 
  -1  -8   2        3.39        6.01      2.48 o 
   0  -8   2       31.04       31.43      3.79 o 
   1  -8   2        7.35        8.62      2.58 o 
   2  -8   2       74.71       85.92      7.88 o 
   3  -8   2       94.11      103.56     10.13 o 
   4  -8   2        2.23        3.41      2.33 o 
   5  -8   2       32.02       37.38      8.87 o 
   6  -8   2       39.97       42.56      7.82 o 
   7  -8   2        8.04       11.67      6.62 o 
   8  -8   2        0.05       -4.92      5.27 o 
  -7  -7   2        4.88        6.57      6.71 o 
  -6  -7   2       25.81       36.55     24.17 o 
  -5  -7   2       19.61       15.11     14.87 o 
  -4  -7   2       55.81       81.95     11.23 o 
  -3  -7   2       48.04       40.33     10.42 o 
  -2  -7   2        1.57        1.65      1.42 o 
  -1  -7   2        1.46        2.01      1.71 o 
   0  -7   2       16.53       18.17      2.65 o 
   1  -7   2        3.72        3.80      1.67 o 
   2  -7   2      137.55      145.69     10.17 o 
   3  -7   2       68.60       71.29      7.22 o 
   4  -7   2       81.39       83.08      6.85 o 
   5  -7   2       51.10       42.38      5.63 o 
   6  -7   2       70.48       90.50     16.65 o 
   7  -7   2        0.82        0.97      3.96 o 
   8  -7   2        1.81        4.58      4.79 o 
  -8  -6   2        1.25        2.62      3.72 o 
  -7  -6   2       15.90       18.78     17.45 o 
  -6  -6   2        0.77        1.41      2.12 o 
  -5  -6   2       94.64      138.72     24.89 o 
  -4  -6   2       10.15       20.50      4.69 o 
  -3  -6   2       27.96       25.52      7.03 o 
  -2  -6   2       29.45       30.80      7.08 o 
  -1  -6   2       49.45       59.70      6.26 o 
   0  -6   2       91.46       93.40      5.67 o 
   1  -6   2        4.82        4.06      1.29 o 
   2  -6   2        2.80        3.12      1.30 o 
   3  -6   2       10.02       12.28      2.47 o 
   4  -6   2        0.37        0.38      0.69 o 
   5  -6   2        2.39        2.16      1.17 o 
   6  -6   2       96.18       96.87      5.60 o 
   7  -6   2        6.75        8.47      2.45 o 
   8  -6   2        6.78       15.26      6.86 o 
   9  -6   2        2.15       14.29      7.66 o 
  -8  -5   2        0.08        0.62      2.38 o 
  -7  -5   2        2.77        3.51      3.79 o 
  -6  -5   2        0.01       -0.67      1.66 o 
  -5  -5   2        0.43        0.35      1.34 o 
  -4  -5   2       24.75       34.65      8.67 o 
  -3  -5   2       28.96       39.25      5.33 o 
  -2  -5   2      329.99      399.96     16.28 o 
  -1  -5   2      300.96      304.10     12.97 o 
   0  -5   2       23.99       22.17      2.02 o 
   1  -5   2       95.50       88.65      5.03 o 
   2  -5   2       10.46        6.04      1.31 o 
   3  -5   2       75.47       64.22      3.21 o 
   4  -5   2       17.72       17.83      1.84 o 
   5  -5   2        4.16        2.73      0.84 o 
   6  -5   2        1.69        2.65      0.90 o 
   7  -5   2        0.06        2.04      2.83 o 
   8  -5   2        0.27        2.50      6.13 o 
   9  -5   2        0.70        4.82      4.46 o 
  -9  -4   2        4.56        7.24      4.68 o 
  -8  -4   2       26.13       34.37     12.37 o 
  -7  -4   2        0.00       -0.65      1.74 o 
  -6  -4   2       21.49       34.43      8.20 o 
  -5  -4   2       42.79       50.86     10.24 o 
  -4  -4   2       10.81       13.11      3.18 o 
  -2  -4   2      175.58      178.31      6.53 o 
  -1  -4   2      117.77       99.58      4.49 o 
   0  -4   2        0.11        0.72      0.57 o 
   1  -4   2       35.89       29.49      6.00 o 
   2  -4   2       57.44       61.22      3.13 o 
   3  -4   2       10.64       12.15      1.02 o 
   4  -4   2      111.40      101.01      9.21 o 
   5  -4   2        7.19        5.47      0.86 o 
   6  -4   2      141.27      126.16     10.13 o 
   7  -4   2       52.74       31.98      7.22 o 
   8  -4   2        6.25        6.23      4.00 o 
   9  -4   2        7.92       17.34      9.33 o 
  -9  -3   2       11.95       21.06      6.48 o 
  -8  -3   2       14.65       18.02      6.97 o 
  -7  -3   2       18.58       20.81      6.35 o 
  -6  -3   2       12.34       19.39      3.47 o 
  -5  -3   2       12.57       14.99      4.07 o 
  -4  -3   2        4.19        6.39      2.92 o 
  -3  -3   2        1.01        0.84      0.95 o 
  -2  -3   2       58.77       55.28      2.76 o 
  -1  -3   2      173.29      195.74      7.72 o 
   0  -3   2      258.09      247.24     13.00 o 
   1  -3   2       17.78       13.12      1.27 o 
   2  -3   2      302.35      295.34      8.51 o 
   3  -3   2      150.47      155.88      5.30 o 
   4  -3   2      104.50       77.94      6.54 o 
   5  -3   2       32.73       31.43      4.82 o 
   6  -3   2       11.49       10.69      3.44 o 
   7  -3   2        6.60        4.33      2.66 o 
   8  -3   2        0.02        1.53      3.34 o 
   9  -3   2        0.00        0.13      2.54 o 
 -10  -2   2        0.57       -2.17      4.22 o 
  -9  -2   2        4.46        6.32      4.84 o 
  -8  -2   2      121.46       88.00     69.49 o 
  -7  -2   2       87.93       61.25     26.82 o 
  -6  -2   2        0.66        0.38      0.65 o 
  -5  -2   2       22.99       19.62      1.35 o 
  -4  -2   2       11.90        9.29      1.99 o 
  -3  -2   2      264.35      265.60      9.43 o 
  -2  -2   2        0.49        1.00      0.51 o 
  -1  -2   2       20.02       15.06      1.44 o 
   0  -2   2     2050.95     1714.70     88.16 o 
   1  -2   2        6.59        6.43      0.76 o 
   2  -2   2       14.57       15.45      1.90 o 
   3  -2   2      396.85      333.64     14.28 o 
   4  -2   2       18.94       26.02      3.34 o 
   5  -2   2      185.99      164.29     10.60 o 
   6  -2   2       63.51       57.59      5.11 o 
   7  -2   2      114.52      100.51      7.95 o 
   8  -2   2        1.58        0.48      1.01 o 
   9  -2   2        0.66        5.28      4.93 o 
 -10  -1   2        0.42        1.53      3.29 o 
  -9  -1   2       11.78       10.51      3.90 o 
  -8  -1   2        6.93        4.11      1.50 o 
  -7  -1   2        1.30        1.10      0.88 o 
  -6  -1   2        0.18        1.50      0.95 o 
  -5  -1   2      592.92      585.32     18.06 o 
  -4  -1   2     1392.64     1357.19     44.41 o 
  -3  -1   2       85.04       73.86      3.62 o 
  -2  -1   2      958.01      921.32     37.91 o 
  -1  -1   2     2594.04     2290.46     92.62 o 
   0  -1   2       65.45       50.64      1.62 o 
   1  -1   2       85.99       76.29      3.48 o 
   2  -1   2      654.33      605.44     28.39 o 
   3  -1   2      757.72      768.71     48.21 o 
   4  -1   2      159.54      151.43      9.07 o 
   5  -1   2      211.29      181.78     14.40 o 
   6  -1   2        0.45        0.95      0.60 o 
   7  -1   2       15.96       12.35      2.02 o 
   8  -1   2        5.54        4.63      1.60 o 
   9  -1   2       15.02        5.75      6.10 o 
 -10   0   2        1.52        4.14      2.65 o 
  -9   0   2        6.16        6.20      2.00 o 
  -8   0   2       10.17        7.31      1.93 o 
  -7   0   2       31.15       24.30      6.28 o 
  -6   0   2        3.76        5.37      1.12 o 
  -5   0   2      248.61      260.86      9.35 o 
  -4   0   2      278.48      285.18      7.72 o 
  -3   0   2      342.17      345.84     10.49 o 
  -2   0   2        3.28        4.01      0.51 o 
  -1   0   2        2.37        0.84      0.29 o 
   0   0   2      341.40      325.23      7.85 o 
   1   0   2      232.75      254.19      5.75 o 
   2   0   2      218.37      215.53      6.42 o 
   3   0   2      262.45      295.30     13.53 o 
   4   0   2        8.00       10.77      1.05 o 
   5   0   2       37.16       37.86      2.62 o 
   6   0   2      211.23      207.30     11.97 o 
   7   0   2      487.23      582.96     22.38 o 
   8   0   2       20.48       24.74      5.07 o 
   9   0   2        0.01        0.24      2.01 o 
 -11   1   2        1.51        4.97      3.26 o 
 -10   1   2       10.30        9.12      3.40 o 
  -9   1   2        0.01        0.91      1.27 o 
  -8   1   2       63.95       60.84      6.40 o 
  -7   1   2       33.95       36.58      3.48 o 
  -6   1   2       69.12       90.69      7.62 o 
  -5   1   2       58.09       57.19      5.15 o 
  -4   1   2     1772.89     1865.48     59.23 o 
  -3   1   2     2426.00     2339.78     74.80 o 
  -2   1   2      247.56      248.50      8.20 o 
  -1   1   2     5144.56     5319.51    217.04 o 
   0   1   2      389.91      396.62     19.47 o 
   1   1   2      958.87     1029.59     34.50 o 
   2   1   2      662.31      688.63     22.51 o 
   3   1   2       60.81       70.88      3.63 o 
   4   1   2      123.16      137.79      6.57 o 
   5   1   2      237.49      275.34      9.76 o 
   6   1   2       26.30       23.19      2.73 o 
   7   1   2        3.43        3.45      1.48 o 
   8   1   2        8.55        6.54      2.15 o 
   9   1   2       11.91        8.98      5.77 o 
 -11   2   2        0.01        1.88      2.36 o 
 -10   2   2        8.03        6.37      3.03 o 
  -9   2   2       10.19        7.10      1.88 o 
  -8   2   2       48.48       61.01      5.46 o 
  -7   2   2        2.00        1.08      0.87 o 
  -6   2   2        0.78        1.00      0.76 o 
  -5   2   2       62.55       70.80      3.92 o 
  -4   2   2       31.50       28.25      2.43 o 
  -3   2   2        0.00        0.47      0.44 o 
  -2   2   2       66.36       68.61      2.75 o 
  -1   2   2      506.70      506.35     11.65 o 
   0   2   2     9150.66    10005.22    552.61 o 
   1   2   2      309.34      319.13      9.22 o 
   2   2   2        7.14        8.61      1.07 o 
   3   2   2        0.00       -0.29      1.02 o 
   4   2   2       33.40       47.78      3.74 o 
   5   2   2        1.36        1.31      0.94 o 
   6   2   2        5.94        6.30      1.47 o 
   7   2   2       50.13       53.46      5.05 o 
   8   2   2       38.24       25.28     14.25 o 
   9   2   2        0.41        0.25      1.73 o 
 -11   3   2        9.48       12.50      6.03 o 
 -10   3   2       24.34       18.70      5.63 o 
  -9   3   2      111.80      165.07     18.93 o 
  -8   3   2        9.81       11.50      2.14 o 
  -7   3   2       58.52       68.59      4.78 o 
  -6   3   2       59.75       68.21      4.67 o 
  -5   3   2        9.39       17.86      1.80 o 
  -4   3   2       55.30       53.60      3.10 o 
  -3   3   2       18.30       16.27      1.62 o 
  -2   3   2     1966.72     1944.42     70.58 o 
  -1   3   2     2561.37     2561.07     88.66 o 
   0   3   2     1101.70     1119.89     31.48 o 
   1   3   2      218.70      256.47     10.01 o 
   2   3   2      124.45      136.69     10.23 o 
   3   3   2      126.04      170.81     23.63 o 
   4   3   2       13.62       12.55      1.23 o 
   5   3   2        1.64        1.74      0.83 o 
   6   3   2        6.29        8.42      1.37 o 
   7   3   2        3.56        3.57      1.12 o 
   8   3   2        5.35        3.04      3.57 o 
 -10   4   2        2.46        1.63      2.45 o 
  -9   4   2        1.06        1.79      1.36 o 
  -8   4   2        2.94        4.30      1.83 o 
  -7   4   2      636.45      786.16     47.79 o 
  -6   4   2        0.16        0.65      0.85 o 
  -5   4   2       25.05       26.81      2.28 o 
  -4   4   2        9.29        8.27      1.44 o 
  -3   4   2       23.53       26.13      2.06 o 
  -2   4   2      361.90      354.62     11.39 o 
  -1   4   2        0.36        0.11      0.50 o 
   0   4   2      860.22      870.27     26.63 o 
   1   4   2      729.89      760.90     21.77 o 
   2   4   2       24.88       22.90      4.08 o 
   3   4   2       74.32      107.11     19.03 o 
   4   4   2       46.47       59.84      2.72 o 
   5   4   2       97.11      147.22      5.13 o 
   6   4   2       16.25       17.36      4.61 o 
   7   4   2        0.08       -0.87      2.06 o 
   8   4   2        3.93        4.79      3.87 o 
 -10   5   2        0.61       -0.66      2.02 o 
  -9   5   2       23.83       24.39      3.72 o 
  -8   5   2       19.35       25.59      3.58 o 
  -7   5   2       31.39       39.22      4.31 o 
  -6   5   2      119.79      140.14      9.64 o 
  -5   5   2      210.65      218.54     10.98 o 
  -4   5   2        8.25        7.83      1.69 o 
  -3   5   2       22.11       30.65      3.14 o 
  -2   5   2      134.43      136.37      6.36 o 
  -1   5   2      239.34      234.24      8.51 o 
   0   5   2      204.51      194.50      8.06 o 
   1   5   2       62.54       61.68      3.92 o 
   2   5   2        1.48        1.35      0.94 o 
   3   5   2        0.42        0.53      0.72 o 
   4   5   2       68.24       67.66      5.09 o 
   5   5   2        6.22        8.51      5.20 o 
   6   5   2        1.73        6.52      6.72 o 
   7   5   2        0.42        4.08      2.91 o 
 -10   6   2        0.02        0.74      1.80 o 
  -9   6   2        0.04        1.92      2.06 o 
  -8   6   2       42.98       73.56      8.09 o 
  -7   6   2       53.49       74.19      7.59 o 
  -6   6   2      275.39      327.02     15.46 o 
  -5   6   2      103.86      116.71      7.34 o 
  -4   6   2      248.18      266.55     21.26 o 
  -3   6   2       22.25       25.71      3.10 o 
  -2   6   2        6.47        5.26      1.38 o 
  -1   6   2      379.43      369.92     18.36 o 
   0   6   2        0.30        0.24      0.63 o 
   1   6   2       80.20       79.38      4.91 o 
   2   6   2       46.39       48.00      5.62 o 
   3   6   2        4.00        2.14      1.06 o 
   4   6   2        9.52       14.04      7.12 o 
   5   6   2        7.69       13.58      7.50 o 
   6   6   2       34.40       72.91     18.53 o 
  -9   7   2        0.59       -0.33      1.58 o 
  -8   7   2       18.16       20.27      4.53 o 
  -7   7   2       17.68       17.37      4.21 o 
  -6   7   2        2.85        1.25      1.56 o 
  -5   7   2        0.08        0.66      1.11 o 
  -4   7   2       39.76       37.55      4.39 o 
  -3   7   2       10.26        9.90      2.38 o 
  -2   7   2       52.42       52.55      4.90 o 
  -1   7   2      112.93      109.47      6.89 o 
   0   7   2       20.99       17.94      2.81 o 
   1   7   2        7.54        6.45      1.55 o 
   2   7   2        0.00       -0.12      0.86 o 
   3   7   2        0.50        0.44      0.92 o 
   4   7   2        5.33        9.66      7.28 o 
   5   7   2        9.36       12.91      8.67 o 
   6   7   2        2.12        6.68      7.39 o 
  -9   8   2        4.46        2.93      2.30 o 
  -8   8   2       16.50       10.20      3.90 o 
  -7   8   2        0.03       -0.39      1.65 o 
  -6   8   2        3.20        6.78      2.68 o 
  -5   8   2       30.89       30.93      4.89 o 
  -4   8   2       86.14       98.99      8.77 o 
  -3   8   2       24.98       21.85      3.89 o 
  -2   8   2       34.26       27.84      4.27 o 
  -1   8   2        0.15        0.69      1.06 o 
   0   8   2       44.22       24.46     10.38 o 
   1   8   2        0.52        1.78      1.55 o 
   2   8   2       53.74       49.61     16.22 o 
   3   8   2       12.74       26.34     12.12 o 
   4   8   2        2.66       22.29     11.96 o 
   5   8   2        2.68       15.08     11.06 o 
  -8   9   2        0.05        3.25      6.56 o 
  -7   9   2        0.01        2.81      4.17 o 
  -6   9   2       15.05       14.02      7.84 o 
  -5   9   2        0.49        0.66      1.68 o 
  -4   9   2        3.04        4.71      2.24 o 
  -3   9   2        0.75       -0.13      1.19 o 
  -2   9   2        0.03        0.33      1.30 o 
  -1   9   2        2.95        3.08      1.90 o 
   0   9   2       11.03       11.33      3.02 o 
   1   9   2        0.52        4.23      5.94 o 
   2   9   2        0.13       -0.73      4.31 o 
   3   9   2        7.27       14.22     11.17 o 
  -7  10   2        9.21       10.28      4.87 o 
  -6  10   2       31.43       32.80      7.08 o 
  -5  10   2        3.04        5.27      2.99 o 
  -4  10   2        2.07        1.55      2.17 o 
  -3  10   2        3.94       11.77      4.00 o 
  -2  10   2        0.98        4.54      3.21 o 
  -1  10   2        0.64        0.54      1.72 o 
   0  10   2       23.17       25.79      9.81 o 
   1  10   2       30.32       63.15     21.60 o 
  -4  11   2       18.85       27.03      6.80 o 
  -3  11   2        1.12        1.92      2.31 o 
  -2  11   2       11.15       11.26      4.01 o 
  -1  11   2        6.40        5.68      5.86 o 
   0 -11   3        0.70        2.46      3.28 o 
   1 -11   3        1.46        5.14      3.97 o 
   2 -11   3       17.74       22.09      7.48 o 
  -3 -10   3        3.39        9.84      8.51 o 
  -2 -10   3        0.01        0.44      2.85 o 
  -1 -10   3        4.15        4.57      3.64 o 
   0 -10   3        1.47        4.86      3.25 o 
   1 -10   3       55.03       48.01     10.27 o 
   2 -10   3        7.16        6.69      3.21 o 
   3 -10   3        1.05        3.02      2.55 o 
   4 -10   3        8.38       14.29      4.44 o 
   5 -10   3        3.31        5.56      3.37 o 
  -5  -9   3        1.12        0.02      1.52 o 
  -4  -9   3        1.12       -0.94      2.36 o 
  -3  -9   3        2.66       12.36      7.92 o 
  -2  -9   3       16.43       24.91      5.64 o 
  -1  -9   3        0.89        1.22      1.87 o 
   0  -9   3       16.54       21.88      5.02 o 
   1  -9   3        9.17       10.52      3.92 o 
   2  -9   3        0.00       -0.65      1.47 o 
   3  -9   3       51.68       65.52      9.79 o 
   4  -9   3       82.33       97.95     16.17 o 
   5  -9   3        0.06       -0.89      2.14 o 
   6  -9   3       24.72       36.57     11.64 o 
  -6  -8   3       28.04       26.65     23.97 o 
  -5  -8   3        2.00        1.45      2.49 o 
  -4  -8   3       45.16       51.20     37.24 o 
  -3  -8   3        6.29       17.09      7.74 o 
  -2  -8   3       12.19       14.32      5.07 o 
  -1  -8   3        9.31        7.23      3.12 o 
   0  -8   3       56.83       59.00      8.32 o 
   1  -8   3       12.96       14.51      2.96 o 
   2  -8   3      196.24      233.42     15.24 o 
   3  -8   3        0.07       -0.38      1.27 o 
   4  -8   3       17.06       15.45      3.54 o 
   5  -8   3        8.92       13.95      4.22 o 
   6  -8   3        5.63        6.02      4.98 o 
   7  -8   3        2.58        3.28      4.26 o 
  -7  -7   3        2.23        6.21      6.30 o 
  -6  -7   3        2.90        5.63      5.59 o 
  -5  -7   3       50.07       81.34     11.15 o 
  -4  -7   3       26.77       24.75     21.26 o 
  -3  -7   3       25.25       29.91      3.46 o 
  -2  -7   3        0.81       -0.08      0.94 o 
  -1  -7   3       23.38       23.25      4.14 o 
   0  -7   3       19.88       17.73      3.15 o 
   1  -7   3       34.77       29.06      4.12 o 
   2  -7   3       53.42       48.43      4.91 o 
   3  -7   3       13.73       11.85      2.00 o 
   4  -7   3        0.01        0.67      1.09 o 
   5  -7   3      103.59      100.87      7.97 o 
   6  -7   3       31.54       23.22      5.84 o 
   7  -7   3        6.58        2.31      3.52 o 
   8  -7   3        2.91       16.66      7.98 o 
  -8  -6   3        4.65        2.63      3.70 o 
  -7  -6   3        2.22        0.96      2.62 o 
  -6  -6   3       10.27        8.21      8.40 o 
  -5  -6   3      169.11      268.83     21.16 o 
  -4  -6   3        0.01        1.53      1.92 o 
  -3  -6   3      104.89      127.91      8.08 o 
  -2  -6   3       46.53       46.50      3.76 o 
  -1  -6   3       47.67       47.76      4.31 o 
   0  -6   3        8.73       11.96      2.37 o 
   1  -6   3       23.46       20.47      2.60 o 
   2  -6   3       10.79       15.37      2.64 o 
   3  -6   3       10.97        6.88      1.44 o 
   4  -6   3       10.15        7.20      1.73 o 
   5  -6   3       11.57        9.39      1.99 o 
   6  -6   3        4.47        5.99      3.73 o 
   7  -6   3        0.14        1.30      2.76 o 
   8  -6   3        0.75        2.94      5.33 o 
  -8  -5   3        2.90        2.60      3.28 o 
  -7  -5   3       11.26        9.78      9.74 o 
  -6  -5   3       16.97       19.28      3.95 o 
  -5  -5   3      154.74      192.11     23.90 o 
  -4  -5   3       49.61       60.88      8.36 o 
  -3  -5   3        8.49        5.95      1.76 o 
  -2  -5   3       92.73       98.37      7.93 o 
  -1  -5   3       18.77       15.89      2.21 o 
   0  -5   3      137.55      133.85      7.40 o 
   1  -5   3        7.85        6.16      1.33 o 
   2  -5   3        9.95        9.41      1.69 o 
   3  -5   3       40.57       36.35      3.21 o 
   4  -5   3      263.10      222.40      9.84 o 
   5  -5   3        7.73        5.85      2.30 o 
   6  -5   3       45.22       28.34      6.45 o 
   7  -5   3       27.95       26.48      5.65 o 
   8  -5   3        0.39        1.53      4.22 o 
   9  -5   3        8.46       28.39     13.58 o 
  -9  -4   3        1.86        4.72      3.84 o 
  -8  -4   3       14.22        0.00      2.01 o 
  -7  -4   3        0.22        0.60      2.54 o 
  -6  -4   3        0.90        3.18      2.12 o 
  -5  -4   3        3.40        5.31      3.38 o 
  -4  -4   3       69.75       82.59     11.99 o 
  -3  -4   3       79.05      102.30      4.12 o 
  -2  -4   3      121.10      104.47     57.66 o 
  -1  -4   3      832.17      839.26     43.32 o 
   0  -4   3      361.58      391.53     15.24 o 
   1  -4   3        8.53        5.14      1.12 o 
   2  -4   3       53.61       44.70      2.76 o 
   3  -4   3       10.12        7.38      0.91 o 
   4  -4   3        0.01        0.06      1.07 o 
   5  -4   3        6.06        4.20      2.44 o 
   6  -4   3       55.06       46.83      7.54 o 
   7  -4   3       46.76       55.28     11.92 o 
   8  -4   3        3.04        2.28      4.27 o 
   9  -4   3        3.29       11.28      8.18 o 
 -10  -3   3        0.68       10.15      7.43 o 
  -9  -3   3       11.96       22.98      9.64 o 
  -8  -3   3        9.73       16.03      6.72 o 
  -7  -3   3        0.62        0.11      1.75 o 
  -6  -3   3       14.78       16.85      5.13 o 
  -5  -3   3       70.10       66.52      2.97 o 
  -4  -3   3      410.05      396.87     13.29 o 
  -3  -3   3       16.00       20.40      3.86 o 
  -2  -3   3      569.37      669.70     42.54 o 
  -1  -3   3      363.25      374.55     33.38 o 
   0  -3   3        2.52        2.11      0.64 o 
   1  -3   3        2.32        2.00      0.58 o 
   2  -3   3      271.57      214.58      7.79 o 
   3  -3   3       97.12       88.76      8.67 o 
   4  -3   3       22.68       27.09      5.66 o 
   5  -3   3      368.37      331.82     30.45 o 
   6  -3   3       80.42       67.49     12.25 o 
   7  -3   3        0.40        0.22      2.17 o 
   8  -3   3        5.27        9.75      5.79 o 
   9  -3   3       10.03       15.06      8.47 o 
 -10  -2   3        1.29        0.53      3.14 o 
  -9  -2   3        2.94        1.48      3.16 o 
  -8  -2   3        8.88        4.30      1.80 o 
  -7  -2   3        0.25       -0.50      0.61 o 
  -6  -2   3       41.16       37.56      5.22 o 
  -5  -2   3        3.45        4.23      0.93 o 
  -4  -2   3       51.16       46.54      3.04 o 
  -3  -2   3       72.29       73.67      9.99 o 
  -2  -2   3     1062.34     1000.87     36.59 o 
  -1  -2   3      743.32      696.46     32.75 o 
   0  -2   3       98.67       86.13      4.16 o 
   1  -2   3       46.37       42.72      1.86 o 
   2  -2   3      558.83      526.39     28.90 o 
   3  -2   3      117.12      105.57      9.64 o 
   4  -2   3       31.33       34.39      5.51 o 
   5  -2   3       34.02       28.68      6.26 o 
   6  -2   3        5.13        2.19      2.72 o 
   7  -2   3       66.03       57.32     14.84 o 
   8  -2   3        0.02        0.71      2.45 o 
   9  -2   3        0.92        6.81      5.75 o 
 -10  -1   3       12.45       22.47      8.47 o 
  -9  -1   3       10.21        5.80      2.39 o 
  -8  -1   3       16.78        9.82      3.28 o 
  -7  -1   3       13.56        9.29      1.90 o 
  -6  -1   3       23.83       25.79      2.91 o 
  -5  -1   3       40.84       37.53      2.25 o 
  -4  -1   3        4.84        5.84      0.94 o 
  -3  -1   3      786.53      864.55     28.85 o 
  -2  -1   3        8.15        8.89      0.87 o 
  -1  -1   3      528.28      514.40     15.45 o 
   0  -1   3      157.07      153.56      4.22 o 
   1  -1   3       96.86      106.46      2.40 o 
   2  -1   3        0.11        0.11      0.86 o 
   3  -1   3      629.59      728.17     41.90 o 
   4  -1   3       42.28       54.11      6.81 o 
   5  -1   3       47.40       43.01      6.63 o 
   6  -1   3      166.25      173.74     18.07 o 
   7  -1   3       31.38       24.68      6.97 o 
   8  -1   3        2.30        4.73      3.71 o 
   9  -1   3       10.46       10.81      6.35 o 
 -10   0   3        0.03        3.10      3.16 o 
  -9   0   3        0.26       -0.66      1.25 o 
  -8   0   3       80.57       73.38     13.19 o 
  -7   0   3       14.07        8.88      1.76 o 
  -6   0   3       21.50       31.23      2.95 o 
  -5   0   3      246.08      260.69      8.58 o 
  -4   0   3       23.35       21.70      1.83 o 
  -3   0   3      171.86      177.53      5.36 o 
  -2   0   3       81.00       98.75      3.13 o 
  -1   0   3      928.73      911.92     24.89 o 
   0   0   3      357.58      325.44      8.36 o 
   1   0   3       22.38       15.88      1.09 o 
   2   0   3      705.77      723.86     22.43 o 
   3   0   3      583.44      599.67     68.59 o 
   4   0   3        3.61        2.68      0.63 o 
   5   0   3        0.02        0.43      0.57 o 
   6   0   3        0.28        1.03      0.73 o 
   7   0   3       50.41       60.08      4.74 o 
   8   0   3        2.38        1.00      2.90 o 
   9   0   3        3.49        1.55      3.16 o 
 -11   1   3        9.33        7.83      4.00 o 
 -10   1   3        0.15        3.47      3.65 o 
  -9   1   3       38.95       24.20      6.52 o 
  -8   1   3        0.27       -0.11      0.82 o 
  -7   1   3        9.98        7.71      1.69 o 
  -6   1   3      171.14      202.16      8.47 o 
  -5   1   3      307.93      342.81     15.19 o 
  -4   1   3      316.44      371.61     14.44 o 
  -3   1   3      589.63      560.56     14.90 o 
  -2   1   3     1005.84     1053.07     28.04 o 
  -1   1   3       21.19       22.12      1.74 o 
   0   1   3       33.19       37.34      1.95 o 
   1   1   3      647.67      646.20     21.21 o 
   2   1   3       77.66       89.11      4.37 o 
   3   1   3      143.56      147.58      6.07 o 
   4   1   3        1.48        1.69      0.91 o 
   5   1   3        2.36        1.26      0.68 o 
   6   1   3      154.47      168.68     11.87 o 
   7   1   3       22.43       14.87      8.21 o 
   8   1   3        6.45        6.25      1.98 o 
 -11   2   3       10.22       18.24     10.17 o 
 -10   2   3       16.16        9.95      3.49 o 
  -9   2   3        0.98        0.92      1.23 o 
  -8   2   3       16.15       11.83      2.54 o 
  -7   2   3       10.59       11.62      1.94 o 
  -6   2   3       19.61       24.10      2.49 o 
  -5   2   3       35.45       33.06      2.57 o 
  -4   2   3        5.95        5.89      1.17 o 
  -3   2   3      393.00      377.31     11.18 o 
  -2   2   3      398.88      383.64     10.68 o 
  -1   2   3      402.89      426.72     11.27 o 
   0   2   3      583.74      626.39     25.45 o 
   1   2   3        0.01        0.15      0.46 o 
   2   2   3       90.67       97.93      4.69 o 
   3   2   3        0.71        0.61      0.55 o 
   4   2   3      163.64      203.44     13.33 o 
   5   2   3      175.07      216.88     28.22 o 
   6   2   3       21.04       20.16      3.94 o 
   7   2   3      147.70      174.17     15.91 o 
   8   2   3        0.14        0.48      1.15 o 
 -11   3   3       24.99       41.68      8.55 o 
 -10   3   3       19.48       21.00      4.10 o 
  -9   3   3        0.01        0.55      1.10 o 
  -8   3   3      249.70      285.43     21.80 o 
  -7   3   3       13.57       16.63      2.70 o 
  -6   3   3       12.30       16.75      2.03 o 
  -5   3   3        1.26        1.28      0.83 o 
  -4   3   3      344.94      348.32     15.36 o 
  -3   3   3      119.67      122.71      6.37 o 
  -2   3   3       23.86       22.19      1.80 o 
  -1   3   3       68.86       74.94      3.74 o 
   0   3   3       72.03       68.44      2.92 o 
   1   3   3      643.47      709.45     24.70 o 
   2   3   3       93.99      107.41      5.26 o 
   3   3   3       33.27       46.51      3.82 o 
   4   3   3       29.84       47.52      3.68 o 
   5   3   3        2.01        3.73      1.34 o 
   6   3   3       21.11       18.96      3.74 o 
   7   3   3       20.40       13.18      4.50 o 
   8   3   3        0.04       -0.44      1.74 o 
 -11   4   3        0.92        8.56      8.51 o 
 -10   4   3        1.04        2.96      2.13 o 
  -9   4   3        6.54        7.84      2.44 o 
  -8   4   3        9.41       10.24      2.63 o 
  -7   4   3      159.16      194.80     17.95 o 
  -6   4   3        6.54        7.38      1.91 o 
  -5   4   3      324.12      332.99     14.38 o 
  -4   4   3       99.08      104.50      6.06 o 
  -3   4   3        1.31        1.16      0.87 o 
  -2   4   3       91.70       88.94      4.87 o 
  -1   4   3     1133.60     1088.06     34.14 o 
   0   4   3      729.04      765.52     24.12 o 
   1   4   3        0.39        0.37      0.50 o 
   2   4   3       40.70       47.89      3.88 o 
   3   4   3        9.68        9.39      2.52 o 
   4   4   3       25.87       41.04      3.31 o 
   5   4   3       39.15       63.05      4.29 o 
   6   4   3      102.44      157.21      8.41 o 
   7   4   3        5.98        6.62      3.88 o 
 -10   5   3        6.03        8.19      2.99 o 
  -9   5   3        8.85        8.89      3.34 o 
  -8   5   3       86.64      112.75      9.51 o 
  -7   5   3      108.08      130.96     11.76 o 
  -6   5   3      246.79      292.05     25.74 o 
  -5   5   3        0.02       -0.20      0.78 o 
  -4   5   3       55.87       62.91      4.84 o 
  -3   5   3      296.08      322.90     20.07 o 
  -2   5   3      454.16      471.22     16.36 o 
  -1   5   3      234.89      232.51      9.99 o 
   0   5   3       62.72       63.56      3.79 o 
   1   5   3        2.44        1.94      1.07 o 
   2   5   3       18.00       18.08      3.16 o 
   3   5   3        1.57        0.49      0.91 o 
   4   5   3        3.88        2.96      0.98 o 
   5   5   3       10.62        7.09      1.86 o 
   6   5   3        3.46       13.75      7.52 o 
   7   5   3        0.96        3.13      2.79 o 
 -10   6   3        0.28        1.55      1.94 o 
  -9   6   3       22.25       27.25      7.22 o 
  -8   6   3       37.61       54.48      6.68 o 
  -7   6   3      365.49      435.93     23.44 o 
  -6   6   3       56.23       95.31     22.34 o 
  -5   6   3       16.29       15.12      2.90 o 
  -4   6   3        2.74        2.21      1.41 o 
  -3   6   3       30.96       38.55      4.40 o 
  -2   6   3        4.88        5.32      1.69 o 
  -1   6   3        4.12        3.11      1.22 o 
   0   6   3      133.29      139.04      8.88 o 
   1   6   3       23.55       24.04      4.14 o 
   2   6   3        9.14        7.28      2.05 o 
   3   6   3       56.02       50.42      5.25 o 
   4   6   3       29.20       34.56      2.98 o 
   5   6   3       42.09       76.29     18.35 o 
   6   6   3        0.99       -3.65      5.59 o 
  -9   7   3        6.56       12.07      3.98 o 
  -8   7   3        0.33        4.54      4.92 o 
  -7   7   3        4.51        4.20      2.25 o 
  -6   7   3        3.74        5.18      2.19 o 
  -5   7   3       10.55        7.85      2.45 o 
  -4   7   3       31.11       31.49      4.33 o 
  -3   7   3        2.04        0.94      1.32 o 
  -2   7   3        4.59        3.61      1.76 o 
  -1   7   3       43.04       39.79      4.85 o 
   0   7   3        0.11        2.11      1.51 o 
   1   7   3        6.93        4.06      1.47 o 
   2   7   3        6.11        4.94      1.77 o 
   3   7   3        1.25        3.03      4.21 o 
   4   7   3       16.18       25.45     11.68 o 
   5   7   3        2.77        7.34      7.47 o 
  -9   8   3        0.03        2.79      2.12 o 
  -8   8   3        9.33        9.58      3.18 o 
  -7   8   3       42.73       49.10      6.76 o 
  -6   8   3      263.33      333.77     20.26 o 
  -5   8   3       58.43       51.24     10.31 o 
  -4   8   3       61.37       64.02      8.39 o 
  -3   8   3        5.73        3.55      2.09 o 
  -2   8   3       19.28       12.36      3.54 o 
  -1   8   3        1.19        0.99      1.30 o 
   0   8   3        3.94        3.28      1.63 o 
   1   8   3        0.04        1.29      1.64 o 
   2   8   3        1.46        5.74      6.53 o 
   3   8   3        0.17        1.22      4.62 o 
   4   8   3        5.82       23.02     13.33 o 
  -8   9   3        5.31        6.07      4.15 o 
  -7   9   3        1.49        0.46      1.60 o 
  -6   9   3        0.02        1.29      2.01 o 
  -5   9   3        0.29       -1.11      1.59 o 
  -4   9   3        0.75        1.80      2.80 o 
  -3   9   3       32.31       34.61     11.49 o 
  -2   9   3        0.14        1.48      1.78 o 
  -1   9   3        1.17        0.63      1.17 o 
   0   9   3        9.32        3.51      1.78 o 
   1   9   3        5.79        5.10      2.20 o 
   3   9   3        0.71        4.67      7.98 o 
  -6  10   3        0.02        4.70      3.23 o 
  -5  10   3       48.31       59.22      9.17 o 
  -4  10   3       17.19       19.58      5.31 o 
  -3  10   3       30.07       42.62      7.35 o 
  -2  10   3        4.35        4.79      2.47 o 
  -1  10   3       10.96       11.57      3.15 o 
   0  10   3        0.05        2.27      2.38 o 
   1  10   3        3.08        6.15      8.05 o 
  -3 -10   4        8.92       18.43      6.91 o 
  -2 -10   4        0.96        3.01      4.80 o 
  -1 -10   4        0.23        3.17      3.47 o 
   0 -10   4       15.84       18.51      5.47 o 
   1 -10   4       12.02       14.99      5.28 o 
   2 -10   4        3.31        3.38      5.10 o 
   3 -10   4       14.67       22.20      6.95 o 
   4 -10   4       11.25       17.97      9.30 o 
  -5  -9   4        2.86       12.10      9.60 o 
  -4  -9   4        1.99        9.65      4.98 o 
  -3  -9   4        2.72        5.21      3.60 o 
  -2  -9   4        0.08        0.55      4.11 o 
  -1  -9   4        4.70        6.61      3.03 o 
   0  -9   4        0.01        0.45      1.57 o 
   1  -9   4       47.71       40.33      8.26 o 
   2  -9   4       59.07       60.48     10.38 o 
   3  -9   4       26.94       21.52      5.62 o 
   4  -9   4        0.08        1.88      2.75 o 
   5  -9   4        3.43        5.24      6.50 o 
   6  -9   4        6.29        6.74      7.89 o 
  -6  -8   4        3.82        6.76      6.79 o 
  -5  -8   4        0.01        1.49      3.10 o 
  -4  -8   4        2.44        6.28      6.98 o 
  -3  -8   4       28.41       32.23      5.81 o 
  -2  -8   4       10.99       17.02      4.06 o 
  -1  -8   4       11.07       11.59      3.77 o 
   0  -8   4        1.23        2.29      1.86 o 
   1  -8   4      155.63      164.09     14.42 o 
   2  -8   4       51.55       49.39      6.75 o 
   3  -8   4        6.78        7.15      2.42 o 
   4  -8   4        6.90        3.59      2.62 o 
   5  -8   4        0.53        2.50      4.16 o 
   6  -8   4        0.57        2.03      4.38 o 
   7  -8   4        7.03       14.57     10.26 o 
  -7  -7   4        0.07        0.70      2.83 o 
  -6  -7   4        1.60        0.97      2.88 o 
  -5  -7   4        0.89        3.13      4.28 o 
  -4  -7   4        4.51        5.58      4.08 o 
  -3  -7   4       14.04       16.89      2.91 o 
  -2  -7   4       61.93       76.30      6.97 o 
  -1  -7   4        0.15        0.45      1.27 o 
   0  -7   4        2.21        2.35      1.68 o 
   1  -7   4       77.02       79.12      8.73 o 
   2  -7   4      168.12      180.54     12.88 o 
   3  -7   4      127.96      135.23      9.75 o 
   4  -7   4       93.13       91.41      9.52 o 
   5  -7   4        0.02       -0.42      0.79 o 
   6  -7   4        1.53        0.57      2.99 o 
   7  -7   4        4.19        7.54      7.39 o 
  -8  -6   4        5.84        6.80      6.99 o 
  -7  -6   4        2.71       -0.72      2.57 o 
  -6  -6   4       55.32       49.90     36.41 o 
  -5  -6   4       58.08       85.38      9.62 o 
  -4  -6   4        4.03        5.19      3.17 o 
  -3  -6   4       38.80       42.89      3.79 o 
  -2  -6   4        6.96        9.49      1.80 o 
  -1  -6   4       96.79      107.01      7.80 o 
   0  -6   4       89.08       83.66      7.67 o 
   1  -6   4       48.23       42.52      8.18 o 
   2  -6   4      258.16      239.29     14.82 o 
   3  -6   4       61.91       67.69      6.79 o 
   4  -6   4       15.99        7.10      2.44 o 
   5  -6   4        0.59       -0.22      2.28 o 
   6  -6   4       10.80       15.26      7.94 o 
   7  -6   4        5.17        5.28      5.44 o 
   8  -6   4        1.61        1.68      5.00 o 
  -8  -5   4        0.43       -0.02      2.45 o 
  -7  -5   4        3.18       -0.02      2.26 o 
  -6  -5   4       96.71      123.65     20.34 o 
  -5  -5   4       22.42       28.64      8.34 o 
  -4  -5   4       53.01       81.49      8.71 o 
  -3  -5   4       34.54       31.88      3.54 o 
  -2  -5   4        8.74        8.78      1.88 o 
  -1  -5   4       55.28       60.88      3.53 o 
   0  -5   4       65.75       67.47      5.13 o 
   1  -5   4       46.58       38.92      7.26 o 
   2  -5   4      116.83      107.79      4.34 o 
   3  -5   4       71.09       65.97      3.61 o 
   5  -5   4      434.32      386.82     39.71 o 
   6  -5   4       45.42       33.66     10.55 o 
   7  -5   4        1.07       -1.72      3.76 o 
   8  -5   4        0.52       -8.25      6.66 o 
  -9  -4   4        5.08        1.17      4.18 o 
  -8  -4   4        5.96        0.00      2.08 o 
  -7  -4   4       26.83       32.73      9.53 o 
  -6  -4   4        2.39        3.56      3.56 o 
  -5  -4   4      494.37      514.70     20.17 o 
  -4  -4   4        0.32        0.38      0.51 o 
  -3  -4   4        1.73        2.64      0.90 o 
  -2  -4   4       17.38       24.74      2.43 o 
  -1  -4   4       11.38       10.33      1.99 o 
   0  -4   4        0.86        1.33      0.92 o 
   1  -4   4        3.18        2.58      0.95 o 
   2  -4   4       16.28       14.34      1.69 o 
   3  -4   4        3.45        1.55      2.01 o 
   4  -4   4        1.42        4.25      3.47 o 
   5  -4   4       39.79       24.17      7.81 o 
   6  -4   4       12.10        5.26      4.62 o 
   7  -4   4        0.78        3.07      4.29 o 
   8  -4   4       11.35       13.20      7.45 o 
 -10  -3   4        5.29        9.31      7.47 o 
  -9  -3   4        0.01        4.89      5.02 o 
  -8  -3   4        0.89        0.66      2.76 o 
  -7  -3   4       25.91       18.82      9.87 o 
  -6  -3   4        3.35        4.00      1.82 o 
  -5  -3   4       38.51       44.05      3.79 o 
  -4  -3   4        0.01        0.72      0.81 o 
  -3  -3   4      174.73      209.18     25.82 o 
  -2  -3   4      281.76      282.53     18.04 o 
  -1  -3   4       20.14       29.45      3.80 o 
   0  -3   4      132.56      133.53      5.88 o 
   1  -3   4      229.58      204.45     11.61 o 
   2  -3   4      269.55      214.56     15.55 o 
   3  -3   4       41.42       35.27      6.24 o 
   4  -3   4       17.62       12.45      4.25 o 
   5  -3   4       50.54       31.38      8.09 o 
   6  -3   4      187.33      189.64     24.88 o 
   7  -3   4        1.36        1.99      3.58 o 
   8  -3   4        1.12       -0.38      2.65 o 
 -10  -2   4        1.63       10.04      7.12 o 
  -9  -2   4       21.66       20.69     16.48 o 
  -8  -2   4        5.37        3.73      1.25 o 
  -7  -2   4        0.99        1.15      0.67 o 
  -6  -2   4      162.20      186.86      8.30 o 
  -5  -2   4      371.65      414.84     19.34 o 
  -4  -2   4       77.24       75.74      5.32 o 
  -3  -2   4        1.03        1.16      0.57 o 
  -2  -2   4       10.54       18.45      2.91 o 
  -1  -2   4      432.72      472.38     23.73 o 
   0  -2   4      127.17      124.42     14.99 o 
   1  -2   4       81.64       73.22      7.84 o 
   2  -2   4       83.72       90.99      8.82 o 
   3  -2   4       58.42       60.30      8.14 o 
   4  -2   4       46.20       43.12      7.39 o 
   5  -2   4        0.12       -0.24      1.66 o 
   6  -2   4        2.73        0.60      2.26 o 
   7  -2   4        0.08       -1.19      2.94 o 
   8  -2   4        0.00       10.13      6.30 o 
 -10  -1   4        0.01        3.25      4.22 o 
  -9  -1   4       53.22       36.71     11.39 o 
  -8  -1   4        2.10        3.79      1.31 o 
  -7  -1   4       52.93       45.84      4.62 o 
  -6  -1   4        1.34        0.92      0.77 o 
  -5  -1   4       58.59       66.47      3.69 o 
  -4  -1   4        4.16        2.79      0.73 o 
  -3  -1   4       33.69       28.40      2.33 o 
  -2  -1   4       20.79       21.28      1.88 o 
  -1  -1   4      189.05      213.79      7.91 o 
   0  -1   4        9.54        8.58      1.38 o 
   1  -1   4      995.15     1145.35     37.02 o 
   2  -1   4      927.59     1013.98     27.67 o 
   3  -1   4        3.16        4.56      2.32 o 
   4  -1   4        4.59        5.93      3.01 o 
   5  -1   4      116.75      132.45     15.15 o 
   6  -1   4        5.92        7.76      4.29 o 
   7  -1   4       12.83       14.28      6.21 o 
   8  -1   4       11.18       20.37      7.94 o 
 -11   0   4        6.19       14.06      8.56 o 
 -10   0   4        3.32        7.20      3.00 o 
  -9   0   4        0.65        0.74      1.37 o 
  -8   0   4        2.60       -0.07      0.65 o 
  -7   0   4       26.88       14.74      3.03 o 
  -6   0   4        0.42        0.24      0.68 o 
  -5   0   4      307.55      351.16     12.73 o 
  -4   0   4      442.02      451.06     14.05 o 
  -3   0   4      168.07      181.44      6.19 o 
  -2   0   4       45.34       51.10      2.33 o 
  -1   0   4       13.56       13.85      1.27 o 
   0   0   4       85.54       77.47      3.43 o 
   1   0   4       10.73        7.85      1.01 o 
   2   0   4       29.76       29.77      1.77 o 
   3   0   4       19.26       16.68      3.99 o 
   4   0   4      124.23      129.48     22.18 o 
   5   0   4       37.09       34.77      3.81 o 
   6   0   4        8.57        5.30      1.62 o 
   7   0   4       51.49       66.23     12.47 o 
   8   0   4        0.08        1.30      2.96 o 
 -11   1   4        0.14        2.76      2.40 o 
 -10   1   4        0.05        5.38      2.48 o 
  -9   1   4        7.44        5.71      1.80 o 
  -8   1   4       68.10       69.06     10.68 o 
  -7   1   4       11.31       10.45      2.07 o 
  -6   1   4       28.66       23.64      2.59 o 
  -5   1   4      122.12      116.01      6.23 o 
  -4   1   4       43.60       43.96      2.80 o 
  -3   1   4       30.55       32.75      2.48 o 
  -2   1   4      415.67      415.12     11.67 o 
  -1   1   4      467.20      427.39     12.77 o 
   0   1   4       43.30       41.44      2.28 o 
   1   1   4       26.74       33.60      1.79 o 
   2   1   4       45.02       48.42      3.38 o 
   3   1   4      931.25      926.19     49.78 o 
   4   1   4       18.41       20.09     14.04 o 
   5   1   4       22.70       24.35      4.98 o 
   6   1   4       98.08      123.07      7.33 o 
   7   1   4        0.88       -0.10      0.93 o 
   8   1   4       12.77        3.80      3.71 o 
 -11   2   4       10.51       13.95      6.08 o 
 -10   2   4        8.88        9.43      3.08 o 
  -9   2   4        3.44        3.04      1.65 o 
  -8   2   4       25.35       19.60      5.63 o 
  -7   2   4        1.58        2.36      1.29 o 
  -6   2   4        1.70       -0.28      0.76 o 
  -5   2   4       81.72       89.50      6.31 o 
  -4   2   4      338.78      334.62     10.65 o 
  -3   2   4       83.38       83.80      4.27 o 
  -2   2   4       73.96       85.10      4.09 o 
  -1   2   4        3.27        1.74      0.76 o 
   0   2   4       16.27       12.83      1.92 o 
   1   2   4       34.68       33.21      2.30 o 
   2   2   4        1.34        0.72      0.63 o 
   3   2   4        2.07        4.90      1.28 o 
   4   2   4        8.47        7.16      1.50 o 
   5   2   4       18.95       24.80      4.91 o 
   6   2   4       97.76      113.71      7.62 o 
   7   2   4       66.61       70.65     12.01 o 
   8   2   4       15.23        2.70      2.14 o 
 -11   3   4        0.37       11.29      6.31 o 
 -10   3   4        0.86        2.65      2.06 o 
  -9   3   4        9.19        4.67      2.05 o 
  -8   3   4        0.75        1.15      1.25 o 
  -7   3   4        4.22        4.43      1.72 o 
  -6   3   4      119.63      150.58     11.26 o 
  -5   3   4       20.55       19.03      2.46 o 
  -4   3   4     1111.14     1116.75     42.13 o 
  -3   3   4       84.30       84.48      4.79 o 
  -2   3   4      786.41      778.15     29.87 o 
  -1   3   4      908.65      944.55     29.38 o 
   0   3   4       60.13       60.54      3.23 o 
   1   3   4       84.18       85.80      4.95 o 
   2   3   4       20.38       19.53      4.04 o 
   3   3   4        1.12        1.89      0.97 o 
   4   3   4      154.87      214.38     10.45 o 
   5   3   4       89.75      145.95     16.60 o 
   6   3   4       51.31       75.73      6.27 o 
   7   3   4       14.32        9.75      2.40 o 
 -11   4   4        2.41        2.31      3.75 o 
 -10   4   4        3.58        1.47      1.81 o 
  -9   4   4       17.54       16.54      3.51 o 
  -8   4   4        0.13       -0.13      0.93 o 
  -7   4   4       74.23       87.25     11.60 o 
  -6   4   4       17.84       23.63      3.21 o 
  -5   4   4      253.76      259.35     13.58 o 
  -4   4   4       43.52       42.89      3.71 o 
  -3   4   4        0.00        1.04      0.87 o 
  -2   4   4      368.75      364.27     15.34 o 
  -1   4   4       42.67       44.70      3.37 o 
   0   4   4     1511.66     1519.32     53.99 o 
   1   4   4        0.83        1.40      1.06 o 
   2   4   4       10.15       10.68      2.10 o 
   3   4   4        1.21       -0.13      0.77 o 
   4   4   4       44.98       59.57      5.68 o 
   5   4   4        8.72        8.71      2.31 o 
   6   4   4       19.31       15.55      5.44 o 
   7   4   4       49.20       88.41     17.80 o 
 -10   5   4       19.31       33.32      7.32 o 
  -9   5   4        1.28        0.57      1.54 o 
  -8   5   4      155.54      223.83     26.81 o 
  -7   5   4       22.94       22.17      3.60 o 
  -6   5   4       27.92       27.78      3.46 o 
  -5   5   4      118.38      124.66      8.04 o 
  -4   5   4       37.70       34.61      3.87 o 
  -3   5   4       77.89       87.92      6.39 o 
  -2   5   4       83.11       93.82      6.26 o 
  -1   5   4       44.49       47.72      3.87 o 
   0   5   4       47.27       52.49      4.44 o 
   1   5   4      180.51      191.91     11.33 o 
   2   5   4        5.90        5.97      2.30 o 
   3   5   4       14.21       13.26      4.95 o 
   4   5   4        8.96        4.85      5.30 o 
   5   5   4       21.10       14.31      5.72 o 
   6   5   4       15.47       20.61     12.96 o 
 -10   6   4        0.51        0.38      1.88 o 
  -9   6   4        0.80       -1.36      2.23 o 
  -8   6   4        0.02       -0.60      1.39 o 
  -7   6   4      107.19      120.75      9.41 o 
  -6   6   4      196.32      212.07     12.72 o 
  -5   6   4       76.91       79.09      8.10 o 
  -4   6   4       21.16       19.19      3.03 o 
  -3   6   4        3.20        3.12      1.37 o 
  -2   6   4        4.88        5.64      1.72 o 
  -1   6   4        1.66        1.56      0.98 o 
   0   6   4      107.42      109.58      7.30 o 
   1   6   4      322.00      372.15     21.44 o 
   2   6   4       23.20       19.33      3.35 o 
   3   6   4       25.94       20.33      7.43 o 
   4   6   4        2.47        4.87      5.32 o 
   5   6   4       12.40       16.56      9.84 o 
  -9   7   4       16.17       23.21      5.55 o 
  -8   7   4       25.18       31.34      5.11 o 
  -7   7   4       19.94       23.64      4.60 o 
  -6   7   4       82.18       95.41      8.89 o 
  -5   7   4       85.00       82.36      9.11 o 
  -4   7   4       13.08       10.14      2.97 o 
  -3   7   4        6.67        5.08      1.82 o 
  -2   7   4       10.48        8.11      2.25 o 
  -1   7   4      105.68      112.15      8.59 o 
   0   7   4       50.49       50.28      4.73 o 
   1   7   4        8.92        4.25      2.41 o 
   2   7   4        1.53        1.73      1.38 o 
   3   7   4        0.22       -3.33      1.77 o 
   4   7   4        6.31       12.80      9.69 o 
  -9   8   4        0.63        2.50      2.29 o 
  -8   8   4       32.96       30.78      5.96 o 
  -7   8   4       48.75       51.04      6.50 o 
  -6   8   4       31.33       34.77      5.81 o 
  -5   8   4       33.06       31.19      5.46 o 
  -4   8   4        4.33        3.14      2.19 o 
  -3   8   4       18.57       19.31      4.30 o 
  -2   8   4        0.05        0.44      1.08 o 
  -1   8   4       24.17       24.92      4.43 o 
   0   8   4        0.01        0.25      1.03 o 
   1   8   4        2.90        0.74      1.74 o 
   2   8   4       26.95       22.53     11.41 o 
   3   8   4       18.06       23.59     12.94 o 
  -8   9   4        5.56        9.77      4.00 o 
  -7   9   4        1.48       -0.37      1.27 o 
  -6   9   4        9.02       10.91      3.95 o 
  -5   9   4        1.41        2.62      2.43 o 
  -4   9   4        5.63        4.96      2.85 o 
  -3   9   4        0.34        4.83      3.51 o 
  -2   9   4       17.44       19.16      4.65 o 
  -1   9   4        0.14        0.77      1.44 o 
   0   9   4        4.79        0.39      2.04 o 
   1   9   4        1.49        4.90      3.65 o 
   2   9   4        1.06       -1.28      5.20 o 
  -6  10   4        6.72        4.62      3.38 o 
  -5  10   4       12.64       13.57      4.89 o 
  -4  10   4        1.97        3.33      2.93 o 
  -3  10   4        3.22        5.84      3.40 o 
  -2  10   4       35.07       39.94      7.51 o 
  -1  10   4        1.77        1.63      1.87 o 
   0  10   4        0.13        2.02      1.88 o 
  -2 -10   5        8.76       -0.13      1.90 o 
  -1 -10   5       13.11        8.90      4.02 o 
   0 -10   5        7.00        3.68      2.58 o 
   1 -10   5       12.19        7.72      4.18 o 
   2 -10   5        2.72        7.32      3.02 o 
   3 -10   5        0.04        0.59      1.66 o 
  -4  -9   5        3.17        6.12      3.71 o 
  -3  -9   5        0.45        9.38      5.63 o 
  -2  -9   5        7.92        8.75      3.22 o 
  -1  -9   5        5.18        5.81      3.36 o 
   0  -9   5        3.59        1.67      1.72 o 
   1  -9   5        0.07       -0.20      1.08 o 
   2  -9   5       16.25       19.05      3.60 o 
   3  -9   5       16.64       18.88      5.62 o 
   4  -9   5        4.34        5.40      5.62 o 
   5  -9   5       15.79       27.09     13.00 o 
  -6  -8   5        3.36       15.34      7.67 o 
  -5  -8   5        2.16        8.01      5.46 o 
  -4  -8   5        9.91       17.91      6.84 o 
  -3  -8   5        6.62        8.55      2.99 o 
  -2  -8   5        0.59        0.11      0.90 o 
  -1  -8   5       16.45       18.14      3.33 o 
   0  -8   5       25.12       22.26      3.91 o 
   1  -8   5       81.02       92.53      7.50 o 
   2  -8   5        2.49        4.33      1.61 o 
   3  -8   5        3.53        5.86      2.24 o 
   4  -8   5        3.81        1.17      1.34 o 
   5  -8   5        7.93        8.12      5.90 o 
   6  -8   5        0.42       -0.88      3.69 o 
  -7  -7   5        0.10       -0.43      2.26 o 
  -6  -7   5        2.42        6.01      4.84 o 
  -5  -7   5        4.32       12.31      5.75 o 
  -4  -7   5        0.76        3.75      1.20 o 
  -3  -7   5        7.72       11.03      2.80 o 
  -2  -7   5       12.23       12.50      3.03 o 
  -1  -7   5        0.99        1.62      1.26 o 
   0  -7   5       30.78       26.70      4.89 o 
   1  -7   5       19.96       20.59      2.90 o 
   2  -7   5        9.85       10.38      2.31 o 
   3  -7   5        7.94        6.74      2.17 o 
   4  -7   5        0.88        0.42      0.91 o 
   5  -7   5       20.22       19.72      5.75 o 
   6  -7   5        4.37       11.72      7.63 o 
   7  -7   5        3.96        6.72      6.99 o 
  -8  -6   5        0.13       -1.23      3.10 o 
  -7  -6   5       10.42        0.00      2.59 o 
  -6  -6   5       58.00       90.02     19.66 o 
  -5  -6   5       53.78       68.33     10.79 o 
  -4  -6   5       10.34       11.44      1.92 o 
  -3  -6   5       57.32       68.57      6.74 o 
  -2  -6   5        5.79        3.58      1.61 o 
  -1  -6   5       25.65       26.18      3.28 o 
   0  -6   5       71.06       58.99      5.27 o 
   1  -6   5       85.98       71.73      5.11 o 
   2  -6   5      448.49      446.31     18.75 o 
   3  -6   5        0.48       -0.24      0.70 o 
   4  -6   5        2.41       -1.46      3.12 o 
   5  -6   5        4.65        5.79      5.26 o 
   6  -6   5        0.00       -4.58      5.53 o 
   7  -6   5        1.76        5.09      5.95 o 
  -8  -5   5        4.27       -0.02      2.63 o 
  -7  -5   5       26.06        0.00      2.32 o 
  -6  -5   5       16.64       29.01      6.28 o 
  -5  -5   5      136.39      231.74     25.44 o 
  -4  -5   5      107.04      162.85     13.77 o 
  -3  -5   5      145.80      158.15     12.83 o 
  -2  -5   5       18.54       23.42      3.32 o 
  -1  -5   5       28.52       25.86      3.97 o 
   0  -5   5        2.05        1.17      0.86 o 
   1  -5   5       54.39       47.71      4.00 o 
   2  -5   5       30.67       23.46      2.51 o 
   3  -5   5       22.46        8.95      1.30 o 
   4  -5   5        2.66        0.22      2.26 o 
   6  -5   5        6.16        8.62      6.52 o 
   7  -5   5        0.79        4.64      3.83 o 
  -9  -4   5       11.11       15.92      9.84 o 
  -8  -4   5        1.28       -0.20      2.79 o 
  -7  -4   5        3.40        0.02      1.95 o 
  -6  -4   5      229.86      248.25     12.07 o 
  -5  -4   5      556.33      753.25     48.66 o 
  -4  -4   5       77.78      110.48     15.49 o 
  -3  -4   5       59.82       69.19     11.23 o 
  -2  -4   5      128.51      148.08     10.38 o 
  -1  -4   5        8.02       10.78      2.30 o 
   0  -4   5       99.73      104.47      6.79 o 
   1  -4   5      169.80      144.48      8.44 o 
   2  -4   5        0.53        0.59      0.59 o 
   3  -4   5        0.30        1.39      2.37 o 
   4  -4   5       16.62       12.34      3.34 o 
   5  -4   5        3.04        1.86      3.38 o 
   6  -4   5        0.06        0.73      3.03 o 
   7  -4   5        3.18       16.36      8.96 o 
   8  -4   5        0.17        4.78      6.24 o 
 -10  -3   5        1.54        6.72      7.05 o 
  -9  -3   5        0.16       -1.35      3.69 o 
  -8  -3   5        0.03        0.02      0.97 o 
  -7  -3   5       73.21       84.84     16.16 o 
  -6  -3   5       43.17       38.22      5.73 o 
  -5  -3   5      269.81      313.22     17.19 o 
  -4  -3   5      209.27      206.73     14.48 o 
  -3  -3   5       19.47       22.70      2.78 o 
  -2  -3   5      299.99      300.36     20.48 o 
  -1  -3   5      101.95      122.46      9.44 o 
   0  -3   5      232.16      231.90      9.09 o 
   1  -3   5      145.40      150.56     12.63 o 
   2  -3   5       84.21       72.19      4.74 o 
   3  -3   5       46.45       40.20      8.07 o 
   4  -3   5        1.13        1.30      2.48 o 
   5  -3   5      177.50      187.45     22.58 o 
   6  -3   5        2.03       -1.50      3.41 o 
   7  -3   5        1.69        6.63      5.93 o 
   8  -3   5       11.23       21.21     10.66 o 
 -10  -2   5        4.44        9.88      6.92 o 
  -9  -2   5        5.26        0.51      1.71 o 
  -8  -2   5       10.86        4.24      2.56 o 
  -7  -2   5        8.71        6.21      3.07 o 
  -6  -2   5       27.04       25.51      5.74 o 
  -5  -2   5      463.09      516.24     32.55 o 
  -4  -2   5       46.58       56.03      3.83 o 
  -3  -2   5        0.01       -0.59      1.06 o 
  -2  -2   5       58.36       57.37      3.64 o 
  -1  -2   5       34.46       40.57      3.07 o 
   0  -2   5       70.49       75.65      8.08 o 
   1  -2   5       71.87       81.34     13.82 o 
   2  -2   5      321.57      317.70     39.18 o 
   3  -2   5       50.64       50.11      8.29 o 
   4  -2   5        0.25        1.53      2.54 o 
   5  -2   5       16.36       11.08      5.13 o 
   6  -2   5        8.92        7.87      5.42 o 
   7  -2   5       39.84       57.54     14.51 o 
   8  -2   5        4.36        3.34      5.04 o 
 -10  -1   5        0.15        1.46      1.51 o 
  -9  -1   5        5.24        2.92      1.49 o 
  -8  -1   5       19.16       15.61      4.57 o 
  -7  -1   5       26.38       27.92      3.34 o 
  -6  -1   5       63.45       67.41      7.42 o 
  -5  -1   5        0.31        0.58      0.74 o 
  -4  -1   5      161.82      160.89      7.66 o 
  -3  -1   5       76.83       76.70      4.41 o 
  -2  -1   5      606.84      677.61     22.19 o 
  -1  -1   5      403.92      461.56     16.35 o 
   0  -1   5       65.55       83.15      3.61 o 
   1  -1   5      121.89      141.25      5.16 o 
   2  -1   5      131.95      182.45     10.19 o 
   3  -1   5        3.47        3.69      2.70 o 
   4  -1   5       21.31       19.97      6.08 o 
   5  -1   5        0.05        2.70      3.05 o 
   6  -1   5       22.49       16.72      6.43 o 
   7  -1   5        2.46       -2.14      3.67 o 
   8  -1   5        2.06        3.67      4.80 o 
 -10   0   5        4.24        5.66      2.30 o 
  -9   0   5       10.42        6.55      2.37 o 
  -8   0   5       25.26       16.54      4.52 o 
  -7   0   5       31.40       28.73      3.33 o 
  -6   0   5        5.62        6.85      1.77 o 
  -5   0   5       32.72       38.41      2.75 o 
  -4   0   5       92.98       97.06      4.33 o 
  -3   0   5       28.23       31.98      2.35 o 
  -2   0   5      111.20      108.58      4.89 o 
  -1   0   5      947.25      976.98     31.25 o 
   0   0   5       17.64       13.82      2.14 o 
   1   0   5       17.53       24.11      1.77 o 
   2   0   5       49.81       50.85      4.73 o 
   3   0   5       82.66       78.86     12.18 o 
   4   0   5       15.55        6.27      3.47 o 
   5   0   5       49.64       43.52     11.76 o 
   6   0   5        0.55        2.76      3.14 o 
   7   0   5        7.53        3.16      3.91 o 
   8   0   5        7.52       14.59      7.36 o 
 -11   1   5        1.61        1.44      2.03 o 
 -10   1   5        0.50        1.98      1.81 o 
  -9   1   5       29.12       21.62      7.15 o 
  -8   1   5        1.56        1.41      1.36 o 
  -7   1   5       13.77       12.98      2.50 o 
  -6   1   5       54.27       59.45      6.43 o 
  -5   1   5       11.44       15.26      1.86 o 
  -4   1   5        0.01        0.62      0.77 o 
  -3   1   5       53.68       53.25      3.38 o 
  -2   1   5       78.81       82.09      3.78 o 
  -1   1   5      295.44      311.64     10.52 o 
   0   1   5        6.48        5.01      1.00 o 
   1   1   5       69.74       78.16      3.89 o 
   2   1   5        0.21        0.08      0.45 o 
   3   1   5       32.09       34.35      3.47 o 
   4   1   5        2.84        6.24      2.12 o 
   5   1   5       11.57       14.39      3.03 o 
   6   1   5        4.88        4.16      1.51 o 
   7   1   5        0.90        0.27      2.21 o 
 -11   2   5        0.87        4.99      2.21 o 
 -10   2   5        1.58        3.20      1.95 o 
  -9   2   5        6.87        6.01      2.23 o 
  -8   2   5        1.30        0.68      0.92 o 
  -7   2   5        3.17        2.22      1.42 o 
  -6   2   5      108.42      118.95      9.59 o 
  -5   2   5       36.73       37.38      3.71 o 
  -4   2   5       46.25       49.58      3.73 o 
  -3   2   5      266.14      266.51     11.20 o 
  -2   2   5       83.65       79.39      4.23 o 
  -1   2   5       58.35       56.25      3.72 o 
   0   2   5      648.33      707.46     26.24 o 
   1   2   5        3.47        4.26      1.09 o 
   2   2   5      187.77      193.76      8.61 o 
   3   2   5       47.63       62.01      9.19 o 
   4   2   5       35.01       52.81      6.23 o 
   5   2   5       38.65       51.00      7.81 o 
   6   2   5       51.34       69.81      5.98 o 
   7   2   5        8.23        3.62      2.82 o 
 -11   3   5        5.94        8.95      3.63 o 
 -10   3   5        7.73        8.06      2.82 o 
  -9   3   5        8.41        7.57      2.59 o 
  -8   3   5       27.07       24.71      3.99 o 
  -7   3   5        0.57       -0.61      1.17 o 
  -6   3   5      289.40      285.21     11.48 o 
  -5   3   5      292.90      308.32     22.31 o 
  -4   3   5       67.39       73.09      5.39 o 
  -3   3   5      235.52      223.78      9.48 o 
  -2   3   5        0.09        0.07      0.54 o 
  -1   3   5      145.51      156.68      7.25 o 
   0   3   5       19.97       22.98      2.71 o 
   1   3   5      429.99      478.22     19.34 o 
   2   3   5        0.03       -1.30      1.05 o 
   3   3   5       64.42       71.81      7.54 o 
   4   3   5        7.89        9.77      2.58 o 
   5   3   5        2.41        1.95      1.66 o 
   6   3   5       61.74       85.67     27.39 o 
 -10   4   5       16.54       30.81      5.82 o 
  -9   4   5       17.43       17.64      3.92 o 
  -8   4   5       19.11       21.49      4.11 o 
  -7   4   5       58.08       82.67     10.53 o 
  -6   4   5       40.33       47.82      5.03 o 
  -5   4   5       11.39       17.57      3.03 o 
  -4   4   5       38.77       43.25      3.55 o 
  -3   4   5        0.03       -0.13      0.78 o 
  -2   4   5       28.02       29.82      4.15 o 
  -1   4   5       31.63       36.57      3.10 o 
   0   4   5       12.78        9.97      2.97 o 
   1   4   5      274.70      284.23     14.06 o 
   2   4   5       65.06       69.89      6.48 o 
   3   4   5        0.36       -0.76      1.19 o 
   4   4   5        0.12       -0.05      0.99 o 
   5   4   5        0.88        1.28      1.35 o 
   6   4   5        4.72        2.36      2.43 o 
 -10   5   5       22.69       36.64      7.31 o 
  -9   5   5       14.62       19.18      4.49 o 
  -8   5   5        7.25        7.35      2.83 o 
  -7   5   5        0.25        0.42      1.15 o 
  -6   5   5       39.01       41.33      5.12 o 
  -5   5   5      130.04      119.53      7.14 o 
  -4   5   5      439.53      433.83     19.09 o 
  -3   5   5        1.51        1.53      1.07 o 
  -2   5   5        0.00        0.16      0.89 o 
  -1   5   5      146.06      147.04      8.60 o 
   0   5   5        2.91        2.22      1.05 o 
   1   5   5       88.35       90.41      7.55 o 
   2   5   5      118.43      106.59     18.96 o 
   3   5   5        0.15        0.37      1.12 o 
   4   5   5       32.53       25.31      9.52 o 
   5   5   5        2.00        2.89      3.23 o 
 -10   6   5        2.40        2.63      2.56 o 
  -9   6   5       10.18       17.05      4.40 o 
  -8   6   5       64.67       86.80     12.02 o 
  -7   6   5       91.39      105.88      9.13 o 
  -6   6   5       95.69      108.12      9.36 o 
  -5   6   5        8.05        7.67      2.70 o 
  -4   6   5        0.01       -1.15      1.26 o 
  -3   6   5       39.79       32.97      4.56 o 
  -2   6   5       43.01       33.83      4.40 o 
  -1   6   5      121.95      138.49      8.71 o 
   0   6   5      244.84      250.83     12.19 o 
   1   6   5        8.27        7.88      2.67 o 
   2   6   5       44.08       31.71     12.53 o 
   3   6   5        0.04        0.89      1.61 o 
   4   6   5        0.43        1.40      1.86 o 
   5   6   5        1.44        5.86      6.55 o 
  -9   7   5        3.90       10.79      3.94 o 
  -8   7   5       85.37      112.72     14.97 o 
  -7   7   5       18.88       16.91      4.44 o 
  -6   7   5       70.03       88.56      9.37 o 
  -5   7   5       63.28       65.76      7.95 o 
  -4   7   5        0.74        0.91      1.57 o 
  -3   7   5      172.98      204.27     13.83 o 
  -2   7   5       45.32       40.56      5.51 o 
  -1   7   5       24.33       19.34      3.78 o 
   0   7   5        3.75        3.78      2.01 o 
   1   7   5       33.20       21.45     10.20 o 
   2   7   5        0.92        2.06      1.71 o 
   3   7   5        1.22        2.47      2.86 o 
   4   7   5        0.52       -1.33      4.56 o 
  -8   8   5       11.57        9.75      3.65 o 
  -7   8   5       35.86       39.16      6.95 o 
  -6   8   5        1.03        0.32      1.38 o 
  -5   8   5        0.02        0.89      1.77 o 
  -4   8   5       22.34       23.23      4.26 o 
  -3   8   5        0.01       -0.05      1.33 o 
  -2   8   5       11.05       11.41      3.53 o 
  -1   8   5        5.84        3.73      2.29 o 
   0   8   5       57.21       45.70      8.83 o 
   1   8   5       47.54       27.20     10.46 o 
   2   8   5        0.38        2.83      4.32 o 
  -7   9   5       31.65       33.23      6.86 o 
  -6   9   5       13.11       14.26      4.66 o 
  -5   9   5        4.30        7.86      3.71 o 
  -4   9   5        4.66       10.78      4.19 o 
  -3   9   5        2.59        4.17      2.86 o 
  -2   9   5       26.22       29.76      6.02 o 
  -1   9   5       22.10       11.40      3.70 o 
   0   9   5        0.07        3.23      1.85 o 
   1   9   5        0.06        3.98      3.04 o 
  -5  10   5        2.35        6.11      3.80 o 
  -4  10   5       13.43       12.30      4.86 o 
  -3  10   5        0.18        3.10      2.88 o 
  -2  10   5        0.00        0.78      2.13 o 
  -1 -10   6        5.94        3.77      4.05 o 
   0 -10   6        1.28       -0.01      1.43 o 
   1 -10   6        9.28       18.32      5.94 o 
  -4  -9   6        0.79        5.35      4.85 o 
  -3  -9   6       11.72       17.22      7.04 o 
  -2  -9   6       11.93       14.08      6.15 o 
  -1  -9   6        0.09        0.32      1.50 o 
   0  -9   6        1.70        3.27      2.38 o 
   1  -9   6       17.13       26.09      5.44 o 
   2  -9   6        0.07        3.11      2.61 o 
   3  -9   6        1.95        9.77      6.79 o 
   4  -9   6        4.48        5.73      6.19 o 
  -5  -8   6        4.60       19.12      8.09 o 
  -4  -8   6        4.00        5.59      4.53 o 
  -3  -8   6        1.15        3.85      2.24 o 
  -2  -8   6       12.25       11.44      3.13 o 
  -1  -8   6       14.49       13.17      3.33 o 
   0  -8   6       40.99       42.14      6.70 o 
   1  -8   6        4.15        4.93      2.44 o 
   2  -8   6       13.75       12.31      3.29 o 
   3  -8   6       18.53       13.09      3.35 o 
   4  -8   6        9.01       14.06      8.45 o 
   5  -8   6        3.08        4.27      5.64 o 
  -7  -7   6        1.86        2.67      4.18 o 
  -6  -7   6       20.13       45.30     11.44 o 
  -5  -7   6       14.43       24.10      7.36 o 
  -4  -7   6        5.98        6.82      1.74 o 
  -3  -7   6        1.31        1.89      1.29 o 
  -2  -7   6        9.12        4.89      2.05 o 
  -1  -7   6        6.03        3.88      1.94 o 
   0  -7   6        0.61        1.20      1.33 o 
   1  -7   6       30.28       28.45      4.77 o 
   2  -7   6        0.28        0.29      1.45 o 
   3  -7   6        0.73        0.79      1.26 o 
   4  -7   6        8.06        8.03      3.96 o 
   5  -7   6       48.91       17.67     10.13 o 
   6  -7   6        3.45       11.12      8.93 o 
  -7  -6   6        0.01        0.00      2.61 o 
  -6  -6   6        0.64       -2.30      4.73 o 
  -5  -6   6        8.25        7.26      3.20 o 
  -4  -6   6        7.81        7.78      1.89 o 
  -3  -6   6       12.87        7.86      1.53 o 
  -2  -6   6        7.56        9.37      2.75 o 
  -1  -6   6       71.04       72.50      7.67 o 
   0  -6   6      109.81      110.63      7.55 o 
   1  -6   6      481.31      488.95     22.25 o 
   2  -6   6       80.19       71.05      5.81 o 
   3  -6   6        4.89        2.96      1.40 o 
   4  -6   6        8.11        8.49      6.17 o 
   5  -6   6        0.00        3.14      5.00 o 
   6  -6   6        0.21        5.20      6.61 o 
  -8  -5   6        3.12        1.11      4.47 o 
  -7  -5   6        3.17        0.00      2.28 o 
  -6  -5   6        0.16        1.55      1.49 o 
  -5  -5   6       12.61       13.58      2.04 o 
  -4  -5   6        3.88        4.09      1.33 o 
  -3  -5   6        2.53        3.55      1.40 o 
  -2  -5   6       11.94       12.95      3.03 o 
  -1  -5   6        6.10        4.25      1.87 o 
   0  -5   6       39.41       33.71      4.41 o 
   1  -5   6      191.72      194.21     10.06 o 
   2  -5   6      198.84      206.84      9.65 o 
   3  -5   6        8.65        8.47      4.86 o 
   4  -5   6        4.92        2.32      3.63 o 
   5  -5   6        2.01        1.02      3.67 o 
   6  -5   6        4.45        5.95      6.52 o 
   7  -5   6       12.49        8.20      8.20 o 
  -9  -4   6       27.79        7.98      7.58 o 
  -8  -4   6        1.24        4.22      5.48 o 
  -7  -4   6        0.36        0.32      1.02 o 
  -6  -4   6        4.24        1.85      1.71 o 
  -5  -4   6        4.38        5.94      2.50 o 
  -4  -4   6       45.86       68.03      7.22 o 
  -3  -4   6        0.33       -0.14      0.75 o 
  -2  -4   6        4.48        1.48      2.01 o 
  -1  -4   6       10.31       12.46      2.54 o 
   0  -4   6       45.30       46.17      5.84 o 
   1  -4   6      573.63      598.49     27.22 o 
   2  -4   6     1163.29     1043.90     76.94 o 
   3  -4   6        0.14        0.40      2.23 o 
   4  -4   6       38.52       23.64      8.76 o 
   5  -4   6        0.09        2.43      3.83 o 
   6  -4   6       11.00        1.72      4.29 o 
   7  -4   6        6.23       14.77      9.69 o 
  -9  -3   6       17.29        3.47      5.06 o 
  -8  -3   6        0.36       -0.44      1.55 o 
  -7  -3   6       78.49       92.07     22.64 o 
  -6  -3   6       17.32       12.87      6.63 o 
  -5  -3   6      132.41      147.96     10.83 o 
  -4  -3   6      149.11      182.75     11.96 o 
  -3  -3   6       89.76       92.29      7.28 o 
  -2  -3   6       24.34       15.81     12.52 o 
  -1  -3   6       10.67        7.78      2.57 o 
   0  -3   6       59.24       43.38      4.80 o 
   1  -3   6      127.83      120.91     24.87 o 
   2  -3   6        0.03        0.06      0.52 o 
   3  -3   6       89.06      133.98     18.44 o 
   4  -3   6       24.10       19.64      7.65 o 
   5  -3   6       15.37        8.78      5.73 o 
   6  -3   6        0.70       -2.92      4.69 o 
   7  -3   6        0.06       -1.13      4.09 o 
 -10  -2   6        3.20        0.04      1.59 o 
  -9  -2   6        6.30        7.39      3.24 o 
  -8  -2   6       23.89       10.99      5.41 o 
  -7  -2   6       51.36       46.65      9.99 o 
  -6  -2   6       77.81       75.05     11.00 o 
  -5  -2   6      503.31      576.85     25.62 o 
  -4  -2   6      139.33      157.94     12.13 o 
  -3  -2   6      119.46      133.26      7.27 o 
  -2  -2   6      116.67      137.84      7.02 o 
  -1  -2   6        6.27        6.79      1.69 o 
   0  -2   6      116.73      120.96      5.83 o 
   1  -2   6       82.46       80.93     12.66 o 
   2  -2   6      105.37      131.93     17.49 o 
   3  -2   6      111.77      134.78     16.81 o 
   4  -2   6       18.94       10.90      5.79 o 
   5  -2   6       63.71       87.37     17.12 o 
   6  -2   6       18.05       25.16      9.24 o 
   7  -2   6       12.43        9.22      7.41 o 
 -10  -1   6        0.26       -0.06      1.03 o 
  -9  -1   6        3.99        3.84      1.85 o 
  -8  -1   6       11.14        6.88      2.49 o 
  -7  -1   6       21.21       16.73      2.74 o 
  -6  -1   6       14.53       15.42      2.55 o 
  -5  -1   6        0.00        0.15      1.03 o 
  -4  -1   6       98.18      102.21      6.64 o 
  -3  -1   6        0.02       -0.59      0.85 o 
  -2  -1   6      540.65      609.61     21.68 o 
  -1  -1   6        2.63        8.97      2.41 o 
   0  -1   6        1.87        0.73      0.71 o 
   1  -1   6        7.56        7.30      1.30 o 
   2  -1   6       35.78       42.29      5.13 o 
   3  -1   6        8.41       11.96      5.11 o 
   4  -1   6       11.99       19.28      6.61 o 
   5  -1   6       27.74       24.97      8.80 o 
   6  -1   6       14.07       13.56      6.72 o 
   7  -1   6        0.05       -3.60      6.52 o 
 -10   0   6        0.00        1.85      1.83 o 
  -9   0   6        0.29       -0.66      1.15 o 
  -8   0   6       50.01       39.78      5.15 o 
  -7   0   6       45.21       38.08      4.53 o 
  -6   0   6      147.55      140.46     11.45 o 
  -5   0   6        0.61       -0.06      0.71 o 
  -4   0   6       92.81      101.20      4.83 o 
  -3   0   6      139.23      136.62      7.11 o 
  -2   0   6      160.23      172.33      7.50 o 
  -1   0   6        0.26        0.12      0.55 o 
   0   0   6        3.49        5.38      1.04 o 
   1   0   6       33.72       46.12      2.88 o 
   2   0   6       46.64       47.80      5.40 o 
   3   0   6        0.16        0.01      0.46 o 
   4   0   6       33.86       19.55     11.37 o 
   5   0   6       29.88       24.55     11.12 o 
   6   0   6       12.45       14.06      6.85 o 
   7   0   6        0.02        5.15      5.42 o 
 -10   1   6        4.16        5.54      2.67 o 
  -9   1   6       15.09        6.53      3.60 o 
  -8   1   6        0.26       -1.05      1.36 o 
  -7   1   6       13.49       10.74      2.25 o 
  -6   1   6        9.69       10.53      2.38 o 
  -5   1   6      121.75      116.64      7.05 o 
  -4   1   6       15.32       20.02      2.61 o 
  -3   1   6        3.47        4.70      1.28 o 
  -2   1   6      140.50      142.30      6.28 o 
  -1   1   6      360.52      398.35     14.33 o 
   0   1   6       51.44       56.65      3.54 o 
   1   1   6      312.07      292.65     10.78 o 
   2   1   6       45.37       36.66      4.83 o 
   3   1   6        0.48        1.42      0.83 o 
   4   1   6        9.74        5.31      3.34 o 
   5   1   6        1.72        4.86      2.62 o 
   6   1   6       18.70       15.61      7.21 o 
   7   1   6        1.01       -1.10      1.80 o 
 -11   2   6       10.52       15.11      6.96 o 
 -10   2   6        2.17        3.05      2.05 o 
  -9   2   6       29.85       12.98      6.23 o 
  -8   2   6       93.48      113.17     15.70 o 
  -7   2   6      244.26      275.27     20.68 o 
  -6   2   6       30.78       32.85      4.12 o 
  -5   2   6      316.99      316.64     22.05 o 
  -4   2   6        8.07        8.72      1.98 o 
  -3   2   6      121.11      124.41      5.55 o 
  -2   2   6      120.94      123.33      5.99 o 
  -1   2   6        2.87        1.92      1.06 o 
   0   2   6      313.11      307.16     12.57 o 
   1   2   6       49.00       43.44      3.43 o 
   2   2   6       69.55       69.85      8.88 o 
   3   2   6      153.40      163.42     24.87 o 
   4   2   6        6.51        4.58      2.50 o 
   5   2   6        0.11       -0.45      1.31 o 
   6   2   6        1.59        1.80      2.37 o 
 -10   3   6        0.97        7.81      3.05 o 
  -9   3   6        0.41        2.25      1.93 o 
  -8   3   6       13.60        9.34      3.03 o 
  -7   3   6       11.90       15.38      3.41 o 
  -6   3   6       22.95       26.60      3.44 o 
  -5   3   6       15.26       22.82      3.48 o 
  -4   3   6       16.20       17.91      3.01 o 
  -3   3   6        8.82       12.16      2.26 o 
  -2   3   6       18.65       17.45      2.50 o 
  -1   3   6        0.61        0.82      0.88 o 
   0   3   6        0.09       -0.08      0.73 o 
   1   3   6       11.76       11.02      2.22 o 
   2   3   6       90.52       95.26      8.44 o 
   3   3   6      147.58      198.37     24.84 o 
   4   3   6        0.32        0.78      1.40 o 
   5   3   6        3.42        3.83      2.41 o 
   6   3   6        3.64        2.98      2.68 o 
 -10   4   6        0.01        1.88      2.12 o 
  -9   4   6        6.59        9.02      2.95 o 
  -8   4   6        0.53        0.20      1.24 o 
  -7   4   6      107.13      134.58     11.71 o 
  -6   4   6      321.76      363.75     29.02 o 
  -5   4   6       13.28       13.46      3.05 o 
  -4   4   6      187.90      182.68     12.12 o 
  -3   4   6       79.08       77.35      6.21 o 
  -2   4   6       30.06       26.07      3.09 o 
  -1   4   6      113.76      121.29      7.28 o 
   0   4   6        5.87        6.84      2.07 o 
   1   4   6      234.31      241.55     14.14 o 
   2   4   6       77.24       73.03      7.17 o 
   3   4   6       11.21       11.13      2.83 o 
   4   4   6       11.38       12.45      3.70 o 
   5   4   6       31.78        8.67     10.95 o 
 -10   5   6        1.01        5.18      3.13 o 
  -9   5   6        5.12       15.49      4.41 o 
  -8   5   6        2.70        5.91      2.78 o 
  -7   5   6        4.21        1.55      1.81 o 
  -6   5   6        5.97        6.21      2.31 o 
  -5   5   6        2.45        1.09      1.38 o 
  -4   5   6      195.03      196.34     12.63 o 
  -3   5   6       10.12        6.57      2.01 o 
  -2   5   6       21.02       14.66      3.03 o 
  -1   5   6      330.70      347.83     17.83 o 
   0   5   6      108.21      106.14      9.41 o 
   1   5   6       11.53       11.37      3.01 o 
   2   5   6        2.27        1.58      1.45 o 
   3   5   6        5.18        3.01      1.82 o 
   4   5   6       16.00        8.99      4.53 o 
   5   5   6       15.03       21.32     12.78 o 
 -10   6   6        0.52        2.38      3.67 o 
  -9   6   6        0.13        3.88      2.65 o 
  -8   6   6        1.77        1.08      1.45 o 
  -7   6   6        0.20        0.13      1.41 o 
  -6   6   6        0.14        1.43      1.79 o 
  -5   6   6        0.04        0.45      1.33 o 
  -4   6   6        9.78        6.53      2.39 o 
  -3   6   6        4.72        3.68      2.11 o 
  -2   6   6       15.41       12.00      3.12 o 
  -1   6   6        2.44        3.46      2.00 o 
   0   6   6       51.04       42.70      6.47 o 
   1   6   6       45.65       36.69      9.70 o 
   2   6   6        0.02       -0.59      1.22 o 
   3   6   6        8.09        2.15      2.28 o 
   4   6   6        5.78        7.01      7.79 o 
  -9   7   6       18.60       25.08      5.43 o 
  -8   7   6        6.08        2.50      2.03 o 
  -7   7   6        5.66        8.63      3.72 o 
  -6   7   6       16.17       23.90      5.44 o 
  -5   7   6        3.57       11.36      3.76 o 
  -4   7   6        6.59        5.30      2.38 o 
  -3   7   6        8.60        6.42      2.80 o 
  -2   7   6        4.80        5.43      2.54 o 
  -1   7   6       62.94       46.98     10.67 o 
   0   7   6       42.66       42.84      7.46 o 
   1   7   6        6.56        7.93      3.18 o 
   2   7   6       29.21       28.00      4.95 o 
   3   7   6        0.50        2.41      4.11 o 
  -8   8   6       13.85       14.17      4.25 o 
  -7   8   6       42.00       37.21      6.87 o 
  -6   8   6       12.04       15.13      4.75 o 
  -5   8   6       13.32       12.96      4.41 o 
  -4   8   6        0.67        1.17      2.03 o 
  -3   8   6        4.50        0.64      1.75 o 
  -2   8   6        7.13        8.01      3.46 o 
  -1   8   6        4.91        5.06      2.83 o 
   0   8   6       65.34       69.37     15.26 o 
   1   8   6       22.46       15.99      6.46 o 
  -7   9   6        7.38       14.20      9.84 o 
  -6   9   6       47.05       46.32      7.86 o 
  -5   9   6       67.74       51.89     22.89 o 
  -4   9   6        0.00        4.44      3.23 o 
  -3   9   6       31.60       33.44      7.09 o 
  -2   9   6        2.34        5.09      3.08 o 
  -1   9   6       20.89       11.59      4.45 o 
   0   9   6       36.57       40.07      8.74 o 
  -3  -9   7        0.00        0.84      2.83 o 
  -2  -9   7        1.91        7.73      3.37 o 
  -1  -9   7       12.23       12.84      5.61 o 
   0  -9   7        0.63        8.81      3.46 o 
   1  -9   7        1.20        7.15      3.11 o 
   2  -9   7        0.58       -0.32      1.38 o 
  -5  -8   7       22.81       54.79     14.16 o 
  -4  -8   7        3.56       13.70      6.64 o 
  -3  -8   7        8.72        9.69      3.27 o 
  -2  -8   7        2.69        8.06      4.38 o 
  -1  -8   7        2.34        3.26      2.26 o 
   0  -8   7        8.53        6.09      2.75 o 
   1  -8   7       72.68       74.49      9.04 o 
   2  -8   7        2.75        3.98      2.64 o 
   3  -8   7        0.00        0.42      2.08 o 
   4  -8   7        4.68        4.75      5.93 o 
  -6  -7   7        2.00        3.94      6.46 o 
  -5  -7   7        0.37        2.06      4.86 o 
  -4  -7   7        0.67        3.64      4.52 o 
  -3  -7   7       56.39       64.42     11.89 o 
  -2  -7   7       27.33       13.55      5.07 o 
  -1  -7   7       23.83       25.41      4.37 o 
   0  -7   7       17.57       17.77      3.58 o 
   1  -7   7       13.04        6.52      2.49 o 
   2  -7   7       11.02        8.89      2.78 o 
   3  -7   7        1.86        1.37      3.71 o 
   4  -7   7        0.45       -0.18      2.99 o 
   5  -7   7       22.77       34.16     14.93 o 
  -7  -6   7       18.15       11.90     10.02 o 
  -6  -6   7        2.24        7.45      7.25 o 
  -5  -6   7       13.74       29.78     10.39 o 
  -4  -6   7        7.28       14.61      3.34 o 
  -3  -6   7        0.82       -0.03      0.88 o 
  -2  -6   7        9.22       13.87      4.31 o 
  -1  -6   7       33.87       39.20      6.07 o 
   0  -6   7       12.47        9.69      2.54 o 
   1  -6   7       12.48        9.91      2.39 o 
   2  -6   7      141.37      148.56     10.04 o 
   3  -6   7        0.40       -1.81      3.54 o 
   4  -6   7        0.02       -1.70      4.42 o 
   5  -6   7        5.64        1.66      4.89 o 
  -8  -5   7        5.29        0.11      3.21 o 
  -7  -5   7       49.20       30.60     14.06 o 
  -6  -5   7        6.12        4.47      2.10 o 
  -5  -5   7        1.76        3.00      1.67 o 
  -4  -5   7       47.71       68.83      7.70 o 
  -3  -5   7       57.67       78.22      8.45 o 
  -2  -5   7      124.99      146.14     21.19 o 
  -1  -5   7        1.93        1.44      1.76 o 
   0  -5   7      174.79      209.60     14.73 o 
   1  -5   7        3.99        3.39      1.68 o 
   2  -5   7        2.03        1.74      1.22 o 
   3  -5   7        4.60        3.91      4.62 o 
   4  -5   7       48.88       60.61     10.37 o 
   5  -5   7        1.46        2.01      4.93 o 
  -9  -4   7        0.73       -0.11      3.16 o 
  -8  -4   7       33.83       10.92      8.45 o 
  -7  -4   7       16.03       13.51      5.35 o 
  -6  -4   7       83.53       94.94     13.39 o 
  -5  -4   7        2.06        2.00      2.28 o 
  -4  -4   7        7.48        9.72      3.62 o 
  -3  -4   7        0.13        1.64      1.64 o 
  -2  -4   7       64.20       40.93     29.38 o 
  -1  -4   7       37.85       32.97     12.59 o 
   0  -4   7       15.33        9.90      9.45 o 
   1  -4   7      297.98      298.74     23.53 o 
   2  -4   7      166.40      161.54     10.33 o 
   3  -4   7       36.05       28.37     10.26 o 
   4  -4   7        1.90        3.29      4.67 o 
   5  -4   7        0.01        0.71      2.23 o 
   6  -4   7        2.28        1.26      4.51 o 
  -9  -3   7       32.65       18.84      9.71 o 
  -8  -3   7        2.18        3.81      2.57 o 
  -7  -3   7       24.65       16.89      8.12 o 
  -6  -3   7       35.10       36.66      6.78 o 
  -5  -3   7       25.42       26.71      4.76 o 
  -4  -3   7        7.25        7.53      2.65 o 
  -3  -3   7        4.29        5.74      2.29 o 
  -2  -3   7       53.83       50.75      4.73 o 
  -1  -3   7        0.16       -0.91      1.57 o 
   0  -3   7       33.42       28.59      4.47 o 
   1  -3   7        0.71        0.57      1.04 o 
   2  -3   7       49.30       40.77      3.18 o 
   3  -3   7        2.34        2.03      3.45 o 
   4  -3   7        6.13        7.30      6.15 o 
   5  -3   7        7.26        2.63      4.62 o 
   6  -3   7        0.26        0.20      3.03 o 
 -10  -2   7       20.79       28.13     11.10 o 
  -9  -2   7        2.78        0.94      1.90 o 
  -8  -2   7        0.89        0.09      1.37 o 
  -7  -2   7        6.49        4.72      2.24 o 
  -6  -2   7      179.91      186.24     11.91 o 
  -5  -2   7      477.12      571.63     28.57 o 
  -4  -2   7        6.83        6.47      2.04 o 
  -3  -2   7        0.28        0.66      0.98 o 
  -2  -2   7        2.02        2.00      1.14 o 
  -1  -2   7       32.19       32.11      3.28 o 
   0  -2   7        9.99        8.10      2.05 o 
   1  -2   7       93.08      135.99      6.42 o 
   2  -2   7      359.47      536.20     23.96 o 
   3  -2   7       10.81       10.77      5.84 o 
   4  -2   7        2.34        5.20      5.31 o 
   5  -2   7        2.05        1.84      4.05 o 
   6  -2   7        5.95        8.18      6.83 o 
 -10  -1   7        3.72        1.91      2.08 o 
  -9  -1   7        6.95        3.17      1.63 o 
  -8  -1   7        1.07       -0.03      0.67 o 
  -7  -1   7       46.30       43.46      6.38 o 
  -6  -1   7       28.14       25.22      4.38 o 
  -5  -1   7      188.79      205.78     12.97 o 
  -4  -1   7      309.82      352.22     17.13 o 
  -3  -1   7        2.26        2.29      1.31 o 
  -2  -1   7        2.83        2.70      1.18 o 
  -1  -1   7       13.80       15.60      1.93 o 
   0  -1   7       67.60       67.64      4.25 o 
   1  -1   7        5.09        3.21      1.06 o 
   2  -1   7       67.99       81.18     13.10 o 
   3  -1   7       23.93       29.03      9.24 o 
   4  -1   7       25.99       33.39     10.59 o 
   5  -1   7       16.38       19.48      9.35 o 
   6  -1   7        1.08       -0.77      3.47 o 
 -10   0   7        3.08        1.94      1.57 o 
  -9   0   7        1.88        1.04      1.39 o 
  -8   0   7       57.43       66.41     11.85 o 
  -7   0   7       59.57       42.60      5.30 o 
  -6   0   7      184.29      213.87     13.22 o 
  -5   0   7      508.32      525.63     41.81 o 
  -4   0   7       23.43       24.91      3.49 o 
  -3   0   7       85.80       80.09      4.93 o 
  -2   0   7       66.82       68.70      4.76 o 
  -1   0   7      107.24      109.98      5.65 o 
   0   0   7      112.07      114.51      5.92 o 
   1   0   7       27.05       25.50      6.83 o 
   2   0   7        0.02       -0.09      0.46 o 
   3   0   7       78.82       70.26     19.73 o 
   4   0   7       41.27       49.07     28.79 o 
   5   0   7       11.77       34.98     12.05 o 
   6   0   7        5.58        7.74      6.46 o 
 -10   1   7        0.21        1.18      1.65 o 
  -9   1   7       16.34        7.23      2.82 o 
  -8   1   7       38.63       24.56      6.49 o 
  -7   1   7       50.79       66.79     11.90 o 
  -6   1   7      115.71      130.58      9.65 o 
  -5   1   7        0.00       -2.20      1.50 o 
  -4   1   7      147.03      154.07      7.44 o 
  -3   1   7        1.85        4.35      1.69 o 
  -2   1   7      301.94      325.27     13.92 o 
  -1   1   7       70.90       79.77      5.11 o 
   0   1   7       27.11       28.09      2.83 o 
   1   1   7      182.02      186.41      8.51 o 
   2   1   7       67.17       65.73     11.18 o 
   3   1   7       26.13       31.54     11.86 o 
   4   1   7       28.20       56.88      7.39 o 
   5   1   7        1.79        2.66      2.55 o 
   6   1   7        0.52        5.45      2.95 o 
 -10   2   7       16.65       12.63      4.02 o 
  -9   2   7        2.27        3.62      2.34 o 
  -8   2   7        2.23        0.98      1.54 o 
  -7   2   7      175.17      218.55     23.51 o 
  -6   2   7      181.93      196.54     13.78 o 
  -5   2   7        4.61        7.35      2.35 o 
  -4   2   7       13.14       17.04      2.95 o 
  -3   2   7       29.86       32.67      3.48 o 
  -2   2   7      149.62      147.19      8.48 o 
  -1   2   7       39.88       40.77      4.73 o 
   0   2   7      124.17      124.48      7.60 o 
   1   2   7      117.50      114.29      7.93 o 
   2   2   7       18.87       18.35      4.03 o 
   3   2   7        3.68        4.14      1.72 o 
   4   2   7       42.93       69.35     19.29 o 
   5   2   7       11.24       14.95      4.74 o 
 -10   3   7        0.13        1.39      2.04 o 
  -9   3   7       22.38       10.11      3.58 o 
  -8   3   7        3.18        2.63      2.13 o 
  -7   3   7        0.85       -1.32      1.64 o 
  -6   3   7       12.39       10.95      2.79 o 
  -5   3   7        0.59        1.42      1.49 o 
  -4   3   7        3.73        3.54      1.54 o 
  -3   3   7      114.74      112.64      6.06 o 
  -2   3   7       37.05       37.80      4.47 o 
  -1   3   7      401.76      418.78     21.13 o 
   0   3   7      111.33      109.89      7.82 o 
   1   3   7       35.81       32.20      3.84 o 
   2   3   7       21.18       17.91      3.06 o 
   3   3   7       11.20        7.41      3.86 o 
   4   3   7        0.37        1.32      1.64 o 
   5   3   7       19.90       37.40     14.77 o 
 -10   4   7        7.08        9.52      4.08 o 
  -9   4   7       45.85       72.91     13.95 o 
  -8   4   7       38.58       41.17     10.13 o 
  -7   4   7        7.98        9.22      3.78 o 
  -6   4   7       62.29       56.53      8.95 o 
  -5   4   7       54.89       58.28      7.33 o 
  -4   4   7        3.13        2.21      1.52 o 
  -3   4   7        7.35        7.86      2.09 o 
  -2   4   7       29.09       24.72      3.06 o 
  -1   4   7       77.52       75.74      7.47 o 
   0   4   7        7.41        8.11      2.48 o 
   1   4   7        1.94        0.87      1.37 o 
   2   4   7       29.47       29.68      4.41 o 
   3   4   7       60.92       80.62      9.04 o 
   4   4   7        1.01       -0.56      1.99 o 
 -10   5   7        0.00       -0.30      3.01 o 
  -9   5   7        3.55        6.23      3.45 o 
  -8   5   7        0.99        4.11      2.74 o 
  -7   5   7        0.88        1.02      1.52 o 
  -6   5   7       48.32       46.35     12.02 o 
  -5   5   7        4.62        3.38      2.02 o 
  -4   5   7        6.40        4.12      1.63 o 
  -3   5   7       44.13       47.47      4.95 o 
  -2   5   7       42.55       32.03      4.88 o 
  -1   5   7        4.92        4.97      2.49 o 
   0   5   7       26.18       22.95      4.55 o 
   1   5   7        1.13        1.83      1.70 o 
   2   5   7       27.64       25.95      4.75 o 
   3   5   7       15.27       12.74      4.99 o 
   4   5   7        0.69       -0.22      1.56 o 
  -9   6   7        1.31        0.14      1.35 o 
  -8   6   7       29.24       35.59      5.93 o 
  -7   6   7       14.45        8.53      3.64 o 
  -6   6   7        6.68        4.91      2.26 o 
  -5   6   7       59.20       54.38     13.18 o 
  -4   6   7       54.04       50.80     12.11 o 
  -3   6   7       30.87       20.96      4.54 o 
  -2   6   7        0.70        0.38      1.40 o 
  -1   6   7      108.10      122.38     12.23 o 
   0   6   7       17.41        8.42      3.41 o 
   1   6   7        1.19        3.49      2.27 o 
   2   6   7        0.16       -0.40      1.47 o 
   3   6   7        3.12        0.03      1.63 o 
  -8   7   7       27.16       30.84      7.14 o 
  -7   7   7       25.54       21.30      6.08 o 
  -6   7   7       13.33       15.29      4.87 o 
  -5   7   7       74.59       66.43     15.98 o 
  -4   7   7       62.64       44.95     10.58 o 
  -3   7   7        0.04        1.71      2.05 o 
  -2   7   7        7.34        9.74      3.50 o 
  -1   7   7       41.27       16.08      9.61 o 
   0   7   7        6.42        8.56      3.25 o 
   1   7   7       34.43       31.96      6.68 o 
   2   7   7        7.94        6.58      3.60 o 
  -7   8   7       71.90       88.44     23.62 o 
  -6   8   7        6.72        7.92      3.37 o 
  -5   8   7        1.65        5.13      3.01 o 
  -4   8   7        5.94        4.25      3.01 o 
  -3   8   7       26.33       19.46      7.85 o 
  -2   8   7        0.87        5.78      3.21 o 
  -1   8   7       15.88       13.03      4.86 o 
   0   8   7        7.38        7.67      3.53 o 
  -5   9   7       29.14       27.80      8.78 o 
  -4   9   7        1.26        1.06      2.41 o 
  -3   9   7        9.41       12.94      4.98 o 
  -2   9   7        6.87        7.34      5.86 o 
  -4  -8   8        1.01        1.29      3.23 o 
  -3  -8   8        0.80        1.90      1.93 o 
  -2  -8   8        0.27        2.79      2.43 o 
  -1  -8   8        3.18        4.18      2.91 o 
   0  -8   8        7.40        3.08      2.38 o 
   1  -8   8        0.07        2.26      1.89 o 
   2  -8   8        6.73        0.51      3.45 o 
  -5  -7   8        0.72       -0.60      4.00 o 
  -4  -7   8       19.31       19.96      7.55 o 
  -3  -7   8       14.95       12.53      5.33 o 
  -2  -7   8        0.14        0.03      2.36 o 
  -1  -7   8        7.60        5.80      2.78 o 
   0  -7   8       39.46       26.59      6.27 o 
   1  -7   8        0.39       -0.12      1.21 o 
   2  -7   8        4.93        5.88      5.33 o 
   3  -7   8        4.51        1.13      4.27 o 
  -7  -6   8        0.09        1.02      5.20 o 
  -6  -6   8       48.02       20.17     13.00 o 
  -5  -6   8        6.47       13.60      7.24 o 
  -4  -6   8        7.77        9.77      3.78 o 
  -3  -6   8        5.10        6.22      2.49 o 
  -2  -6   8        4.48        4.69      2.80 o 
  -1  -6   8        0.33        0.29      1.56 o 
   0  -6   8        0.13        1.86      2.05 o 
   1  -6   8        0.47        0.28      1.28 o 
   2  -6   8        1.02       -0.51      3.05 o 
   3  -6   8        2.02        2.21      4.56 o 
   4  -6   8       22.79       15.41      9.91 o 
  -7  -5   8        0.26        0.91      4.29 o 
  -6  -5   8        1.11        0.75      2.23 o 
  -5  -5   8       15.90        6.36      3.19 o 
  -4  -5   8       14.73       29.41      4.10 o 
  -3  -5   8      148.54      214.75     17.48 o 
  -2  -5   8       76.42       72.23      8.79 o 
  -1  -5   8        2.07        3.81      2.55 o 
   0  -5   8       50.61       62.06      8.89 o 
   1  -5   8       22.57       20.29      2.97 o 
   2  -5   8        0.01       -0.04      0.86 o 
   3  -5   8        3.57        4.51      3.65 o 
   4  -5   8        0.02       -1.88      4.78 o 
   5  -5   8       17.79        1.35      4.80 o 
  -8  -4   8        8.43        0.91      4.42 o 
  -7  -4   8        0.53        5.95      7.03 o 
  -6  -4   8        2.25        3.66      3.18 o 
  -5  -4   8        0.65        0.45      1.49 o 
  -4  -4   8        1.79        4.17      2.54 o 
  -3  -4   8       72.85       75.89      8.71 o 
  -2  -4   8       20.82       23.61      3.91 o 
  -1  -4   8       39.55       42.57      6.96 o 
   0  -4   8        4.92        1.86      1.77 o 
   1  -4   8       15.32       15.99      3.41 o 
   2  -4   8        0.03        0.30      0.74 o 
   3  -4   8        0.01       -1.88      4.40 o 
   4  -4   8       12.54       10.79      5.57 o 
   5  -4   8        0.31        2.65      5.44 o 
  -9  -3   8        0.76        0.46      3.71 o 
  -8  -3   8        0.44        1.06      2.53 o 
  -7  -3   8        4.05        3.36      5.22 o 
  -6  -3   8        4.25        3.63      2.74 o 
  -5  -3   8       66.40       88.75     10.59 o 
  -4  -3   8      143.96      174.66     21.34 o 
  -3  -3   8        0.65        1.54      1.23 o 
  -2  -3   8      297.82      354.62     43.93 o 
  -1  -3   8        3.05        1.31      1.31 o 
   0  -3   8        8.09        6.30      2.48 o 
   1  -3   8      254.75      286.99     59.13 o 
   2  -3   8       22.65       19.91      3.91 o 
   3  -3   8       30.80       28.68     11.17 o 
   4  -3   8       15.08       10.86      8.51 o 
   5  -3   8        0.00        0.02      2.83 o 
  -9  -2   8        0.05        1.25      2.92 o 
  -8  -2   8       75.53       81.70     35.27 o 
  -7  -2   8        5.17        4.10      2.54 o 
  -6  -2   8        2.41        1.22      1.53 o 
  -5  -2   8        5.78        8.70      2.87 o 
  -4  -2   8       28.96       28.18      4.69 o 
  -3  -2   8       54.18       53.90      5.37 o 
  -2  -2   8        1.05        0.46      0.96 o 
  -1  -2   8       74.68       85.93      7.99 o 
   0  -2   8        7.65        4.48      2.38 o 
   1  -2   8      411.94      615.62     37.93 o 
   2  -2   8      302.43      531.01     27.71 o 
   3  -2   8       37.37       51.50     14.53 o 
   4  -2   8        4.68        2.70      5.15 o 
   5  -2   8        2.10        4.33      6.26 o 
 -10  -1   8        3.02        4.34      3.68 o 
  -9  -1   8       22.77       12.95      7.42 o 
  -8  -1   8       16.40        9.98      5.25 o 
  -7  -1   8       82.67      101.11     12.42 o 
  -6  -1   8       57.81       73.49     13.82 o 
  -5  -1   8       58.47       59.82      6.79 o 
  -4  -1   8        0.95        0.84      1.26 o 
  -3  -1   8       61.83       66.07      5.74 o 
  -2  -1   8       62.68       63.11      5.41 o 
  -1  -1   8      109.18      118.41      6.39 o 
   0  -1   8      125.95      137.69      6.17 o 
   1  -1   8      136.32      179.26     25.20 o 
   2  -1   8       17.76       20.04      2.97 o 
   3  -1   8        1.76        5.20      5.53 o 
   4  -1   8       10.65        6.39      6.24 o 
   5  -1   8       37.64       66.93     20.03 o 
 -10   0   8        0.20        1.36      1.70 o 
  -9   0   8        0.33        0.58      1.41 o 
  -8   0   8        2.48        2.46      2.12 o 
  -7   0   8       32.34       28.72      3.90 o 
  -6   0   8      179.00      213.83     15.56 o 
  -5   0   8      415.88      481.29     25.58 o 
  -4   0   8        0.22       -0.10      1.06 o 
  -3   0   8      145.92      155.37      8.71 o 
  -2   0   8       12.94       14.11      2.50 o 
  -1   0   8       11.87       12.67      2.14 o 
   0   0   8      303.91      321.17     12.85 o 
   1   0   8        2.31        0.86      0.91 o 
   2   0   8      217.79      258.47     32.47 o 
   3   0   8        8.89        7.33      3.00 o 
   4   0   8        3.42        4.88      3.78 o 
   5   0   8       10.71       16.13     18.09 o 
 -10   1   8        7.00        5.93      2.88 o 
  -9   1   8        8.58        5.43      2.80 o 
  -8   1   8       18.24       12.77      3.96 o 
  -7   1   8        2.06        1.38      1.69 o 
  -6   1   8       20.68       19.02      3.43 o 
  -5   1   8        1.97        3.71      1.56 o 
  -4   1   8       82.34       94.71      8.18 o 
  -3   1   8       52.89       55.74      4.92 o 
  -2   1   8        0.64       -0.31      0.96 o 
  -1   1   8      177.08      166.14      8.71 o 
   0   1   8        4.55        3.53      1.57 o 
   1   1   8        4.79        5.46      1.51 o 
   2   1   8       10.86       11.72      2.60 o 
   3   1   8        1.14        1.95      1.36 o 
   4   1   8        2.02        6.94      4.40 o 
   5   1   8        6.45       11.54      5.46 o 
 -10   2   8        3.57        2.42      2.47 o 
  -9   2   8        0.29        1.49      2.05 o 
  -8   2   8        0.12        0.99      1.73 o 
  -7   2   8        1.10        1.43      1.85 o 
  -6   2   8       44.02       38.36      5.69 o 
  -5   2   8       64.85       80.10      7.74 o 
  -4   2   8       89.70       99.35      7.48 o 
  -3   2   8       74.63       69.09      4.97 o 
  -2   2   8      266.65      256.48     12.66 o 
  -1   2   8      146.14      158.28      9.81 o 
   0   2   8        3.50        3.41      1.68 o 
   1   2   8      133.17      115.18     15.72 o 
   2   2   8        0.26        2.08      1.67 o 
   3   2   8       65.65       78.98     32.08 o 
   4   2   8       10.30       23.99      6.64 o 
   5   2   8        5.30       14.73      7.36 o 
 -10   3   8        5.55        7.01      3.47 o 
  -9   3   8       26.90       17.00      5.01 o 
  -8   3   8        9.03        9.00      3.63 o 
  -7   3   8       10.28       10.04      3.88 o 
  -6   3   8        0.01        0.46      1.18 o 
  -5   3   8       48.76       52.83      6.40 o 
  -4   3   8       10.17        7.19      2.32 o 
  -3   3   8        1.21        1.11      1.19 o 
  -2   3   8        8.23        7.02      2.46 o 
  -1   3   8        2.71        2.31      1.70 o 
   0   3   8      153.02      147.10     10.55 o 
   1   3   8        0.02        1.59      1.55 o 
   2   3   8        7.24        5.58      2.20 o 
   3   3   8       21.69       15.42      3.80 o 
   4   3   8        0.06        0.37      1.49 o 
 -10   4   8        0.35        2.37      3.14 o 
  -9   4   8       12.05       11.87      4.95 o 
  -8   4   8       23.69       26.05      9.91 o 
  -7   4   8        1.04        1.06      1.96 o 
  -6   4   8       50.82       48.47     14.23 o 
  -5   4   8       23.52       19.95      5.37 o 
  -4   4   8       18.45       11.94      2.94 o 
  -3   4   8        2.63        2.66      1.54 o 
  -2   4   8       15.36       10.68      3.29 o 
  -1   4   8       33.39       35.58      5.39 o 
   0   4   8       13.12        7.22      2.66 o 
   1   4   8        0.46        0.28      1.63 o 
   2   4   8       46.56       30.01      6.39 o 
   3   4   8        9.08       11.26      3.84 o 
  -9   5   8       22.60       27.89      7.55 o 
  -8   5   8       53.14       71.16     19.42 o 
  -7   5   8        0.01        2.79      2.54 o 
  -6   5   8        0.23        0.41      1.59 o 
  -5   5   8       23.04       13.46      4.88 o 
  -4   5   8       22.75        6.54      4.93 o 
  -3   5   8        0.06        1.49      1.85 o 
  -2   5   8       12.26        8.47      2.98 o 
  -1   5   8       10.71        9.85      3.50 o 
   0   5   8        5.34        4.52      2.66 o 
   1   5   8       19.11       13.30      4.62 o 
   2   5   8        1.89        2.39      2.46 o 
   3   5   8       10.44       12.82      4.34 o 
  -9   6   8        0.20       -0.15      3.67 o 
  -8   6   8        0.41        1.38      2.52 o 
  -7   6   8       52.50       31.10     10.11 o 
  -6   6   8        8.17        4.86      2.76 o 
  -5   6   8       47.29       40.13     10.00 o 
  -4   6   8       56.05       45.64     11.47 o 
  -3   6   8        0.57        0.87      1.81 o 
  -2   6   8        7.82        4.39      2.52 o 
  -1   6   8        5.58        8.77      3.88 o 
   0   6   8       11.83       12.23      4.28 o 
   1   6   8       23.42       14.98      4.34 o 
   2   6   8       15.92       13.33      4.92 o 
  -8   7   8       24.46       27.05      9.94 o 
  -7   7   8       52.01       67.87     16.66 o 
  -6   7   8        0.63        4.29      2.91 o 
  -5   7   8        0.51        3.05      2.76 o 
  -4   7   8       51.20       48.63     12.53 o 
  -3   7   8        2.17        1.30      2.15 o 
  -2   7   8       32.92       25.05      6.25 o 
  -1   7   8       19.59       16.10      5.53 o 
   0   7   8       19.38       22.69      5.58 o 
  -6   8   8        3.92        7.42      4.34 o 
  -5   8   8       20.98       25.19      6.62 o 
  -4   8   8       29.18       30.10      6.93 o 
  -3   8   8        1.08        7.09      3.84 o 
  -2   8   8       43.27       29.15     12.22 o 
  -2  -8   9        3.13        5.88      6.30 o 
  -1  -8   9        1.63        4.78      3.26 o 
  -4  -7   9       14.44       24.51      7.12 o 
  -3  -7   9       49.68       79.33      9.26 o 
  -2  -7   9        0.60       -0.68      1.40 o 
  -1  -7   9        5.04        4.41      2.79 o 
   0  -7   9       90.44      129.37     14.70 o 
   1  -7   9        0.54       -2.81      4.69 o 
   2  -7   9        7.60        4.16      5.99 o 
  -6  -6   9        5.57        4.73      7.34 o 
  -5  -6   9       17.91       20.83     12.36 o 
  -4  -6   9        1.71        4.03      2.27 o 
  -3  -6   9        2.54        3.24      2.39 o 
  -2  -6   9       12.37        7.54      3.04 o 
  -1  -6   9       11.11        8.58      7.74 o 
   0  -6   9        2.92        2.60      1.74 o 
   1  -6   9        8.04        9.83      3.66 o 
   2  -6   9       19.09       13.80      9.49 o 
   3  -6   9        1.43       -1.44      4.78 o 
  -7  -5   9       10.64        4.25      7.28 o 
  -6  -5   9        1.53        0.73      1.90 o 
  -5  -5   9       12.90        5.74      3.45 o 
  -4  -5   9       27.77       45.77      6.06 o 
  -3  -5   9        6.42        4.02      2.32 o 
  -2  -5   9       10.88       19.00      3.66 o 
  -1  -5   9        0.38       -0.14      1.51 o 
   0  -5   9       28.64       38.08      7.33 o 
   1  -5   9       22.69       21.71      4.67 o 
   2  -5   9       14.17       19.41     10.97 o 
   3  -5   9       35.73       27.80     13.93 o 
   4  -5   9        0.04       -3.23      6.43 o 
  -8  -4   9        0.18        0.82      4.36 o 
  -7  -4   9        0.30       -0.32      1.68 o 
  -6  -4   9       16.55       12.19      7.08 o 
  -5  -4   9        1.09       -0.11      1.50 o 
  -4  -4   9       13.40       20.64      5.36 o 
  -3  -4   9        3.99        3.20      2.57 o 
  -2  -4   9        0.82        0.98      2.03 o 
  -1  -4   9       52.29       75.95     11.60 o 
   0  -4   9        2.76        2.04      2.62 o 
   1  -4   9        6.14        7.26      3.50 o 
   2  -4   9       33.26       41.04     14.68 o 
   3  -4   9       22.27       18.86     12.16 o 
   4  -4   9        4.91       -3.85      7.03 o 
  -8  -3   9        0.14        4.57      3.86 o 
  -7  -3   9       52.76       23.73      6.78 o 
  -6  -3   9        0.09        0.84      2.02 o 
  -5  -3   9        0.49        1.57      2.64 o 
  -4  -3   9        8.08        6.18      4.05 o 
  -3  -3   9       52.94       60.25     13.19 o 
  -2  -3   9      166.93      172.85     16.79 o 
  -1  -3   9       16.28       19.92      3.75 o 
   0  -3   9       38.98       26.12     20.74 o 
   1  -3   9       25.06       20.20      5.39 o 
   2  -3   9       14.51       12.43      8.67 o 
   3  -3   9        0.06       -2.08      4.98 o 
   4  -3   9        0.69        5.62      7.87 o 
  -9  -2   9        1.71        4.45      3.96 o 
  -8  -2   9        3.71        6.49      4.39 o 
  -7  -2   9        0.27        1.06      1.69 o 
  -6  -2   9       29.60       21.61      4.79 o 
  -5  -2   9       51.32       43.04      6.78 o 
  -4  -2   9        0.27       -0.72      1.42 o 
  -3  -2   9        1.65        3.48      1.89 o 
  -2  -2   9        3.18        2.71      1.72 o 
  -1  -2   9       80.29       87.68      7.11 o 
   0  -2   9       29.83       34.45      9.13 o 
   1  -2   9       51.63       78.93      7.15 o 
   2  -2   9       30.56       55.37      6.86 o 
   3  -2   9        7.80       11.92      8.93 o 
   4  -2   9        1.56        0.62      4.44 o 
  -9  -1   9       47.60       82.37     13.25 o 
  -8  -1   9        7.85       12.10      4.75 o 
  -7  -1   9        0.03       -1.18      1.99 o 
  -6  -1   9      124.05      144.97     13.61 o 
  -5  -1   9        0.25       -2.13      2.09 o 
  -4  -1   9        8.72        4.79      2.27 o 
  -3  -1   9       22.56       27.50      4.08 o 
  -2  -1   9      101.70      115.76      9.46 o 
  -1  -1   9       68.24       69.62      5.39 o 
   0  -1   9       10.37       12.37      2.34 o 
   1  -1   9       29.52       40.21      7.58 o 
   2  -1   9        4.28        3.20      1.51 o 
   3  -1   9       14.88       14.21     10.77 o 
   4  -1   9        0.13       -0.50      1.94 o 
  -9   0   9        4.12        4.52      2.57 o 
  -8   0   9        4.57        3.48      2.94 o 
  -7   0   9        9.77       11.03      3.97 o 
  -6   0   9       47.07       36.73      6.55 o 
  -5   0   9      290.32      358.38     22.64 o 
  -4   0   9      109.68      126.69     10.32 o 
  -3   0   9      102.44      111.25      8.56 o 
  -2   0   9        2.32        1.50      1.22 o 
  -1   0   9        2.08        3.45      1.54 o 
   0   0   9       29.56       30.34      3.87 o 
   1   0   9      186.50      215.00     11.56 o 
   2   0   9       86.33       96.64     11.76 o 
   3   0   9        1.89        2.21      3.23 o 
   4   0   9        3.28       10.82      5.93 o 
  -9   1   9        2.46        4.48      3.01 o 
  -8   1   9        4.79        1.86      2.24 o 
  -7   1   9       11.47       10.64      3.34 o 
  -6   1   9       63.04       52.89     11.74 o 
  -5   1   9       55.58       54.23      7.74 o 
  -4   1   9      145.98      163.92     10.22 o 
  -3   1   9       27.28       27.46      3.54 o 
  -2   1   9       20.10       20.98      3.20 o 
  -1   1   9      170.56      184.63     11.66 o 
   0   1   9       88.78       92.98      7.46 o 
   1   1   9       20.73       17.47      2.95 o 
   2   1   9        2.70        2.05      2.02 o 
   3   1   9        6.81       11.17      6.66 o 
   4   1   9        3.83        7.50      4.72 o 
  -9   2   9        4.31        0.06      1.43 o 
  -8   2   9        0.05        0.37      1.65 o 
  -7   2   9        0.02        0.46      1.63 o 
  -6   2   9      139.28      175.08     16.12 o 
  -5   2   9      496.68      602.06     47.52 o 
  -4   2   9      148.23      182.37     15.25 o 
  -3   2   9        7.44        4.84      2.33 o 
  -2   2   9        3.38        3.62      1.81 o 
  -1   2   9        3.08        2.35      1.68 o 
   0   2   9        9.61        7.02      2.85 o 
   1   2   9        0.96        0.15      0.95 o 
   2   2   9       15.94       16.98      6.30 o 
   3   2   9        0.02        1.40      1.98 o 
  -9   3   9        6.45        0.14      1.59 o 
  -8   3   9        1.20        3.92      3.09 o 
  -7   3   9        0.81        1.81      2.30 o 
  -6   3   9       44.76       42.71     10.29 o 
  -5   3   9        2.82        1.71      1.67 o 
  -4   3   9       54.32       47.71     11.18 o 
  -3   3   9        0.42       -0.12      1.47 o 
  -2   3   9        4.26        3.21      1.80 o 
  -1   3   9        2.88        3.91      2.29 o 
   0   3   9        5.46        6.09      2.56 o 
   1   3   9        1.93        2.12      1.75 o 
   2   3   9       11.79        7.08      3.28 o 
   3   3   9        0.17        5.16      3.39 o 
  -9   4   9       12.95       17.25      6.07 o 
  -8   4   9        0.45        1.30      1.98 o 
  -7   4   9       19.89       17.07      5.97 o 
  -6   4   9        0.80        1.00      2.01 o 
  -5   4   9       52.68       48.97     17.45 o 
  -4   4   9      126.63      137.15     11.44 o 
  -3   4   9      137.90      141.76     13.28 o 
  -2   4   9      104.78      112.89     13.06 o 
  -1   4   9       67.55       57.79      7.52 o 
   0   4   9       12.18       12.47      3.63 o 
   1   4   9        0.36        0.81      1.56 o 
   2   4   9        0.70       -1.10      1.82 o 
  -8   5   9        5.79        7.98      3.42 o 
  -7   5   9        9.10        7.02      3.49 o 
  -6   5   9        0.01       -1.80      2.29 o 
  -5   5   9        0.06        1.86      2.69 o 
  -4   5   9        0.95        0.53      1.65 o 
  -3   5   9       22.71       13.31      7.57 o 
  -2   5   9        0.51        1.24      2.07 o 
  -1   5   9       24.19       21.91      5.31 o 
   0   5   9        4.16        9.12      3.80 o 
   1   5   9        3.18        3.16      2.55 o 
  -8   6   9        9.98       10.98     11.03 o 
  -7   6   9        8.13        5.81      3.38 o 
  -6   6   9       27.06       21.21      6.27 o 
  -5   6   9        0.26        1.01      1.84 o 
  -4   6   9        0.64       -0.97      2.00 o 
  -3   6   9       18.59       15.09      4.72 o 
  -2   6   9       85.56       86.13     11.63 o 
  -1   6   9      100.75      110.90     14.21 o 
   0   6   9       22.37       14.64      4.89 o 
  -6   7   9        0.05        0.40      2.05 o 
  -5   7   9        6.21        6.67      3.19 o 
  -4   7   9        0.24        1.56      2.53 o 
  -3   7   9        0.42        1.83      2.29 o 
  -2   7   9       24.43       20.41      6.68 o 
  -4  -6  10       10.82       23.95      5.34 o 
  -3  -6  10        7.23        9.78      3.72 o 
  -2  -6  10        0.16        3.21      3.91 o 
  -1  -6  10        0.08        3.33      2.51 o 
   0  -6  10        0.13        3.87      2.54 o 
   1  -6  10       12.21       17.00     11.56 o 
  -6  -5  10        0.02        0.92      2.25 o 
  -5  -5  10        3.81        7.15      6.14 o 
  -4  -5  10       20.77       15.99      4.49 o 
  -3  -5  10        2.10        3.83      2.43 o 
  -2  -5  10        5.72        6.18      3.69 o 
  -1  -5  10        0.35        2.63      2.19 o 
   0  -5  10        0.00        4.71      3.72 o 
   1  -5  10        2.19        1.68      4.84 o 
   2  -5  10        0.08        1.17      5.22 o 
  -7  -4  10        0.10        0.17      1.77 o 
  -6  -4  10       35.97       29.34      7.80 o 
  -5  -4  10        0.00        2.44      2.90 o 
  -4  -4  10       10.79       10.21      4.63 o 
  -3  -4  10        6.20        8.41      4.21 o 
  -2  -4  10        0.15        0.64      2.24 o 
  -1  -4  10        1.58        0.53      1.38 o 
   0  -4  10        0.19        1.81      2.11 o 
   1  -4  10        7.29       11.81      9.15 o 
   2  -4  10        0.24        0.64      4.16 o 
  -7  -3  10        5.98        3.97      3.63 o 
  -6  -3  10        0.18       -0.48      2.18 o 
  -5  -3  10        1.48        1.80      2.68 o 
  -4  -3  10       18.72       12.92      7.26 o 
  -3  -3  10        1.40       -0.35      1.38 o 
  -2  -3  10        0.00        2.91      3.44 o 
  -1  -3  10       11.64       25.02     10.70 o 
   0  -3  10       21.56       27.79      5.64 o 
   1  -3  10        0.10       -0.37      1.76 o 
   2  -3  10       15.53       20.28     12.71 o 
   3  -3  10       14.83        7.23      8.89 o 
  -8  -2  10        8.98        6.77      4.28 o 
  -7  -2  10        0.00        1.03      1.94 o 
  -6  -2  10        0.32        1.21      1.81 o 
  -5  -2  10        2.30        0.99      1.95 o 
  -4  -2  10       19.63       12.55      3.62 o 
  -3  -2  10      135.02      147.06     11.81 o 
  -2  -2  10        7.92        4.11      2.02 o 
  -1  -2  10       10.72        8.34      2.51 o 
   0  -2  10       27.34       38.41      7.42 o 
   1  -2  10        0.43       -0.20      1.53 o 
   2  -2  10        8.40        5.11      8.21 o 
   3  -2  10        0.59       -0.87      3.01 o 
  -8  -1  10       13.57       14.88      5.56 o 
  -7  -1  10        1.69        1.13      2.15 o 
  -6  -1  10        0.23        1.74      2.19 o 
  -5  -1  10       83.80      100.68     10.73 o 
  -4  -1  10       69.38       76.15      8.34 o 
  -3  -1  10       42.20       30.23      6.48 o 
  -2  -1  10       46.59       46.63     11.78 o 
  -1  -1  10       89.07      113.01      8.39 o 
   0  -1  10        1.51        2.19      1.39 o 
   1  -1  10       87.30      147.46     15.23 o 
   2  -1  10       75.25      141.32     20.97 o 
   3  -1  10        8.00        7.25      4.42 o 
  -9   0  10        3.40        9.01      4.96 o 
  -8   0  10       23.27       23.91      6.72 o 
  -7   0  10        0.51        4.62      5.99 o 
  -6   0  10       10.88       10.06      4.06 o 
  -5   0  10       31.00       32.08      6.03 o 
  -4   0  10        0.05        0.18      1.38 o 
  -3   0  10        0.70        1.95      1.94 o 
  -2   0  10        6.87        9.04      2.67 o 
  -1   0  10        0.26        0.56      1.23 o 
   0   0  10        1.81        3.26      1.64 o 
   1   0  10       74.90       90.50     16.49 o 
   2   0  10      149.54      247.09     35.69 o 
   3   0  10        0.67        3.44      4.08 o 
  -9   1  10       76.59      154.91     27.14 o 
  -8   1  10        1.16        0.08      1.74 o 
  -7   1  10        0.26        1.70      2.18 o 
  -6   1  10       74.38       97.68     14.20 o 
  -5   1  10       11.63       10.53      3.27 o 
  -4   1  10       39.55       33.65      5.14 o 
  -3   1  10       27.16       32.90      4.71 o 
  -2   1  10       10.09        8.37      2.68 o 
  -1   1  10       16.77       13.40      3.11 o 
   0   1  10        1.09        1.93      1.69 o 
   1   1  10      109.73      120.61     17.21 o 
   2   1  10        4.54        4.43      3.74 o 
  -9   2  10        6.47        8.23      4.44 o 
  -8   2  10        0.85        1.31      2.72 o 
  -7   2  10        0.00        0.90      1.82 o 
  -6   2  10       55.97       68.63     10.53 o 
  -5   2  10       53.90       59.40      9.02 o 
  -4   2  10      194.39      223.82     17.64 o 
  -3   2  10       10.42       11.46      3.45 o 
  -2   2  10        4.39        2.71      2.04 o 
  -1   2  10       10.47        7.89      2.84 o 
   0   2  10       15.00       12.62      3.83 o 
   1   2  10        8.38        3.81      2.32 o 
   2   2  10       62.01       70.51     24.69 o 
  -8   3  10       28.36       34.60      9.84 o 
  -7   3  10       15.54       10.80      4.04 o 
  -6   3  10        6.81        5.24      2.54 o 
  -5   3  10        6.96        9.23      4.11 o 
  -4   3  10       54.11       34.29     12.09 o 
  -3   3  10       76.26       71.57      9.06 o 
  -2   3  10        2.92        1.36      1.57 o 
  -1   3  10        0.98        0.98      1.75 o 
   0   3  10        2.78        0.98      1.75 o 
   1   3  10        5.72        4.33      2.54 o 
  -8   4  10        3.77        6.47      3.81 o 
  -7   4  10        0.60        0.42      1.70 o 
  -6   4  10       42.38       39.91     10.83 o 
  -5   4  10       96.33      109.61     30.01 o 
  -4   4  10       29.62       26.32      6.35 o 
  -3   4  10        7.54        8.82      3.91 o 
  -2   4  10        0.36        1.85      1.94 o 
  -1   4  10       64.97       61.86      9.47 o 
   0   4  10       17.36       15.43      4.55 o 
   1   4  10       11.41       15.56      5.01 o 
  -7   5  10       12.39       18.16      6.37 o 
  -6   5  10        3.90        6.77      4.06 o 
  -5   5  10        0.68        0.87      1.90 o 
  -4   5  10        2.71        6.92      4.08 o 
  -3   5  10        0.39        1.53      2.43 o 
  -2   5  10        0.67        0.31      1.94 o 
  -1   5  10        0.53        5.01      3.29 o 
   0   5  10       14.39        9.27      9.49 o 
  -6   6  10        1.80        1.25      2.56 o 
  -5   6  10        0.04        3.25      2.88 o 
  -4   6  10        2.11        0.97      2.11 o 
  -3   6  10       25.95       21.73      6.65 o 
  -2   6  10        0.07        4.21      3.30 o 
  -4  -5  11        0.99        5.56      3.15 o 
  -3  -5  11        1.63        3.91      3.33 o 
  -2  -5  11        0.05        3.15      2.67 o 
  -1  -5  11        0.04        3.40      3.34 o 
  -5  -4  11       24.25       39.38     12.74 o 
  -4  -4  11        0.07        1.23      2.79 o 
  -3  -4  11        2.09        4.78      3.96 o 
  -2  -4  11       10.99       17.24      6.14 o 
  -1  -4  11        5.58        7.08      3.93 o 
   0  -4  11        0.53        0.98      2.33 o 
  -6  -3  11        2.34        5.83      4.52 o 
  -5  -3  11        7.32        5.39      4.45 o 
  -4  -3  11        5.84        7.91      4.54 o 
  -3  -3  11        5.18        4.53      3.68 o 
  -2  -3  11        7.37        8.75      4.59 o 
  -1  -3  11        7.06       16.06      5.01 o 
   0  -3  11        4.47        8.24      5.12 o 
   1  -3  11        1.08        2.48      2.79 o 
  -7  -2  11        0.10        2.47      2.50 o 
  -6  -2  11        0.46       -0.49      1.75 o 
  -5  -2  11       12.75        8.30      3.84 o 
  -4  -2  11       32.90       32.56      9.65 o 
  -3  -2  11        0.81        1.04      1.79 o 
  -2  -2  11        6.37        8.25      3.11 o 
  -1  -2  11       21.04       12.27      3.55 o 
   0  -2  11        4.74        6.42      3.04 o 
   1  -2  11        8.09       10.74      6.19 o 
  -7  -1  11        8.52        5.45      3.76 o 
  -6  -1  11        6.57        5.12      3.38 o 
  -5  -1  11        7.47        7.03      3.47 o 
  -4  -1  11       35.89       31.60      6.09 o 
  -3  -1  11       12.14        8.00      3.05 o 
  -2  -1  11       89.07      105.75      8.74 o 
  -1  -1  11       11.46       11.89      3.48 o 
   0  -1  11        1.24        2.55      2.17 o 
   1  -1  11        3.18        6.46      6.70 o 
  -7   0  11        0.00       -1.14      2.42 o 
  -6   0  11       20.26       24.46      5.48 o 
  -5   0  11       11.28       17.20      5.00 o 
  -4   0  11      111.09      134.73     13.02 o 
  -3   0  11       16.87       11.39      3.54 o 
  -2   0  11        0.41       -0.92      1.43 o 
  -1   0  11        3.18        2.07      1.71 o 
   0   0  11        0.93        1.26      1.53 o 
   1   0  11       11.26       13.25      5.68 o 
  -8   1  11        2.92        0.69      4.44 o 
  -7   1  11        3.91        2.16      2.98 o 
  -6   1  11       91.45      121.57     19.63 o 
  -5   1  11       11.38       11.06      3.81 o 
  -4   1  11        2.66        3.28      2.27 o 
  -3   1  11       39.64       37.57      7.84 o 
  -2   1  11        5.46        4.50      2.46 o 
  -1   1  11        2.83        3.57      2.28 o 
   0   1  11       17.45       15.27      4.25 o 
   1   1  11        4.03        2.02      2.69 o 
  -7   2  11        4.40        3.31      2.97 o 
  -6   2  11        0.42        0.41      2.14 o 
  -5   2  11       76.76      102.62     15.84 o 
  -4   2  11        2.46        1.85      2.34 o 
  -3   2  11       15.26       13.49      3.65 o 
  -2   2  11        8.35        4.89      2.72 o 
  -1   2  11        2.29        1.97      2.09 o 
   0   2  11        2.94        1.35      2.06 o 
  -7   3  11       23.01       28.71      8.74 o 
  -6   3  11       52.35       52.69     10.67 o 
  -5   3  11        2.96        3.68      3.26 o 
  -4   3  11       10.71       11.04      5.06 o 
  -3   3  11       19.92       19.08      5.24 o 
  -2   3  11       22.25       17.55      4.92 o 
  -1   3  11       20.91       15.71      4.71 o 
   0   3  11       22.89       16.49      5.70 o 
  -6   4  11       53.61       59.56     11.97 o 
  -5   4  11      118.17      146.57     26.74 o 
  -4   4  11        0.40        2.98      2.43 o 
  -3   4  11        0.05       -1.16      2.31 o 
  -2   4  11       31.53       29.03      6.72 o 
  -3  -3  12        0.16        1.47      3.13 o 
  -2  -3  12        2.95       17.09     10.33 o 
  -5  -2  12       42.07       26.73      8.71 o 
  -4  -2  12        0.46        0.79      2.08 o 
  -3  -2  12        6.74        3.37      3.34 o 
  -2  -2  12        2.69        2.87      2.58 o 
  -1  -2  12        0.00        3.26      7.21 o 
  -5  -1  12        1.29        0.79      2.16 o 
  -4  -1  12        0.95        1.42      2.20 o 
  -3  -1  12        1.22        0.78      1.87 o 
  -2  -1  12       23.89       27.60      5.68 o 
  -1  -1  12        4.33        8.70      4.22 o 
  -6   0  12        3.05        5.00      4.35 o 
  -5   0  12       50.25       34.12      7.64 o 
  -4   0  12       23.19       17.48      6.80 o 
  -3   0  12       25.12       23.45      6.27 o 
  -2   0  12        2.45        4.76      2.60 o 
  -1   0  12       15.77       19.01      5.44 o 
  -5   1  12        5.92        5.33      3.23 o 
  -4   1  12       12.52       13.50      4.85 o 
  -3   1  12       23.21       18.82      5.05 o 
  -2   1  12       48.02       19.72      8.13 o 
  -5   2  12        4.22        4.19      3.59 o 
  -4   2  12        2.86        1.35      2.31 o 
  -3   2  12        1.66        0.59      1.87 o 
                                                 
